# Supplementary material for: 2,4,6-Triphenyl­aniline
Source: Acta Crystallogr Sect E Struct Rep Online. 2010 Jun 26;66(Pt 7):o1777. doi: 10.1107/S160053681002338X (PMC3006753; doi:10.1107/S160053681002338X)
Supplement: Supplementary file 1 [file e-66-o1777-sup1.cif]

##############################################################################
###                                                                        ###
###        Electronic paper (Acta Crystallographica Section E)             ###
###                                                                        ###
##############################################################################
#                                                                            #
# This CIF contains the data in a paper accepted for publication in Acta     #
# Crystallographica Section E. It conforms to the requirements of Notes      #
# for Authors for Section E, and has been peer reviewed under the auspices   #
# of the IUCr Commission on Journals.                                        #
#                                                                            #
# Full details of the Crystallographic Information File format               #
# are given in the paper "The Crystallographic Information File (CIF):       #
# a New Standard Archive File for Crystallography" by S. R. Hall, F. H.      #
# Allen and I. D. Brown [Acta Cryst. (1991), A47, 655-685].                  #
#                                                                            #
# The current version of the core CIF dictionary is obtainable from          #
# ftp://ftp.iucr.org/pub/cif_core.dic. The current version number is 2.4.    #
#                                                                            #
# Software is freely available for graphical display of the structure(s) in  #
# this CIF.  For information consult the CIF home page http://www.iucr.org/  #
# cif/home.html                                                              #
#                                                                            #
# This file may be used for bona fide research purposes within the           #
# scientific community so long as proper attribution is given to the journal # 
# article from which it was obtained.                                        #
#                                                                            #
##############################################################################
                                             
data_I
_audit_creation_method     SHELXL-97
_chemical_name_systematic
;
2,4,6-Triphenylaniline
;
_chemical_name_common     '2,4,6-Triphenylaniline'
_chemical_formula_moiety     'C24 H19 N'
_chemical_formula_sum     'C24 H19 N'
_chemical_formula_iupac     'C24 H19 N'
_chemical_formula_weight     321.40
_chemical_melting_point     ?
_chemical_melting_point_gt     395
_chemical_melting_point_lt     398
_symmetry_cell_setting     monoclinic
_symmetry_space_group_name_H-M     'P 21/c'
_symmetry_space_group_name_Hall     '-P 2ybc'
loop_
    _symmetry_equiv_pos_as_xyz
    'x, y, z'
    '-x, y+1/2, -z+1/2'
    '-x, -y, -z'
    'x, -y-1/2, z-1/2'
_cell_length_a     10.735(2)
_cell_length_b     14.792(3)
_cell_length_c     11.911(2)
_cell_angle_alpha     90.00
_cell_angle_beta     113.02(3)
_cell_angle_gamma     90.00
_cell_volume     1740.7(6)
_cell_formula_units_Z     4
_cell_measurement_reflns_used     6695
_cell_measurement_theta_min     2.06
_cell_measurement_theta_max     33.87
_cell_measurement_temperature     100(2)
_exptl_crystal_description     'prism'
_exptl_crystal_colour     'colorless'
_exptl_crystal_size_max     0.50
_exptl_crystal_size_mid     0.50
_exptl_crystal_size_min     0.25
_exptl_crystal_density_diffrn     1.226
_exptl_crystal_density_meas     ?
_exptl_crystal_density_method     'not measured'
_exptl_crystal_F_000     680
_exptl_absorpt_coefficient_mu     0.071
_exptl_absorpt_correction_type     multi-scan
_exptl_absorpt_process_details     '(SADABS; Sheldrick, 1996)'
_exptl_absorpt_correction_T_min     0.9655
_exptl_absorpt_correction_T_max     0.9826
_exptl_special_details
;
;
_diffrn_ambient_temperature     100(2)
_diffrn_radiation_type     MoK\a
_diffrn_radiation_wavelength     0.71073
_diffrn_radiation_source     'fine-focus sealed tube'
_diffrn_radiation_monochromator     graphite
_diffrn_measurement_device_type     'Bruker SMART APEXII'
_diffrn_measurement_method     'omega scans'
_diffrn_detector_area_resol_mean     ?
_diffrn_reflns_number     44061
_diffrn_reflns_av_R_equivalents     0.0273
_diffrn_reflns_av_sigmaI/netI     0.0166
_diffrn_reflns_theta_min     2.06
_diffrn_reflns_theta_max     33.87
_diffrn_reflns_theta_full     28.00
_diffrn_measured_fraction_theta_max     0.952
_diffrn_measured_fraction_theta_full     1.000
_diffrn_reflns_limit_h_min     -16
_diffrn_reflns_limit_h_max     16
_diffrn_reflns_limit_k_min     -23
_diffrn_reflns_limit_k_max     23
_diffrn_reflns_limit_l_min     -18
_diffrn_reflns_limit_l_max     18
_diffrn_standards_number     ?
_diffrn_standards_interval_count     ?
_diffrn_standards_interval_time     ?
_diffrn_standards_decay_%     ?
_refine_special_details
;
Refinement of <i>F</i>^2^ against ALL reflections. The weighted <i>R</i>-factor
<i>wR</i> and goodness of fit <i>S</i> are based on <i>F</i>^2^. Conventional
<i>R</i>-factors <i>R</i> are based on <i>F</i>, with <i>F</i> set to zero for
negative <i>F</i>^2^. The threshold expression of <i>F</i>^2^ >
\s(<i>F</i>^2^) is used only for calculating <i>R</i>-factors (gt) <i>etc</i>.
and is not relevant to the choice of reflections for refinement.
<i>R</i>-factors based on <i>F</i>^2^ are statistically about twice as large
as those based on <i>F</i>, and <i>R</i>- factors based on ALL data will be
even larger.
;
_reflns_number_total     6695
_reflns_number_gt     5813
_reflns_threshold_expression     'I>2\s(I)'
_refine_ls_structure_factor_coef     Fsqd
_refine_ls_matrix_type     full
_refine_ls_R_factor_all     0.0500
_refine_ls_R_factor_gt     0.0428
_refine_ls_wR_factor_gt     0.1180
_refine_ls_wR_factor_ref     0.1252
_refine_ls_goodness_of_fit_ref     1.024
_refine_ls_restrained_S_all     1.024
_refine_ls_number_reflns     6695
_refine_ls_number_parameters     226
_refine_ls_number_restraints     0
_refine_ls_hydrogen_treatment     constr
_refine_ls_weighting_scheme     calc
_refine_ls_weighting_details
         'calc w=1/[\s^2^(Fo^2^)+(0.0697P)^2^+0.5511P] where P=(Fo^2^+2Fc^2^)/3'
_atom_sites_solution_hydrogens     geom
_atom_sites_solution_primary     direct
_atom_sites_solution_secondary     difmap
_refine_ls_shift/su_max     0.001
_refine_ls_shift/su_mean     0.000
_refine_diff_density_max     0.484
_refine_diff_density_min     -0.226
_refine_ls_extinction_method     none
_refine_ls_extinction_coef     ?
loop_
    _atom_type_symbol
    _atom_type_description
    _atom_type_scat_dispersion_real
    _atom_type_scat_dispersion_imag
    _atom_type_scat_source
    'C' 'C' 0.0033 0.0016
                         'International Tables Vol C Tables 4.2.6.8 and 6.1.1.4'
    'H' 'H' 0.0000 0.0000
                         'International Tables Vol C Tables 4.2.6.8 and 6.1.1.4'
    'N' 'N' 0.0061 0.0033
                         'International Tables Vol C Tables 4.2.6.8 and 6.1.1.4'
_computing_data_collection     'APEX2 (Bruker, 2007)'
_computing_cell_refinement     'SAINT (Bruker, 2007)'
_computing_data_reduction     'SAINT (Bruker, 2007)'
_computing_structure_solution     'SHELXS97 (Sheldrick, 2008)'
_computing_structure_refinement     'SHELXL97 (Sheldrick, 2008)'
_computing_molecular_graphics     'X-SEED (Barbour, 2001)'
_computing_publication_material
                            'SHELXL97 (Sheldrick, 2008) and PLATON (Spek, 2009)'
loop_
    _atom_site_type_symbol
    _atom_site_label
    _atom_site_fract_x
    _atom_site_fract_y
    _atom_site_fract_z
    _atom_site_U_iso_or_equiv
    _atom_site_adp_type
    _atom_site_calc_flag
    _atom_site_refinement_flags
    _atom_site_occupancy
    _atom_site_disorder_assembly
    _atom_site_disorder_group
    N N1 -0.03946(8) 0.31892(6) 0.10628(7) 0.02312(15) Uani d . 1 . .
    H H1A -0.0309 0.3532 0.1693 0.028 Uiso calc R 1 . .
    H H1B -0.1086 0.2817 0.0760 0.028 Uiso calc R 1 . .
    C C1 0.05584(7) 0.32362(5) 0.05479(6) 0.01365(13) Uani d . 1 . .
    C C2 0.16729(8) 0.38320(5) 0.10276(7) 0.01385(13) Uani d . 1 . .
    C C3 0.26324(8) 0.38694(5) 0.05077(7) 0.01493(13) Uani d . 1 . .
    H H3 0.3376 0.4272 0.0842 0.018 Uiso calc R 1 . .
    C C4 0.25338(7) 0.33322(5) -0.04924(7) 0.01409(13) Uani d . 1 . .
    C C5 0.14616(7) 0.27160(5) -0.09177(7) 0.01405(13) Uani d . 1 . .
    H H5 0.1399 0.2322 -0.1567 0.017 Uiso calc R 1 . .
    C C6 0.04796(7) 0.26577(5) -0.04244(6) 0.01310(13) Uani d . 1 . .
    C C7 0.18451(8) 0.44422(5) 0.20775(7) 0.01407(13) Uani d . 1 . .
    C C8 0.29191(8) 0.43079(5) 0.32071(7) 0.01645(14) Uani d . 1 . .
    H H8 0.3517 0.3812 0.3314 0.020 Uiso calc R 1 . .
    C C9 0.31156(8) 0.48981(6) 0.41751(7) 0.01874(15) Uani d . 1 . .
    H H9 0.3837 0.4796 0.4941 0.022 Uiso calc R 1 . .
    C C10 0.22601(9) 0.56362(6) 0.40238(7) 0.01889(15) Uani d . 1 . .
    H H10 0.2404 0.6042 0.4681 0.023 Uiso calc R 1 . .
    C C11 0.11933(9) 0.57760(6) 0.29049(7) 0.01905(15) Uani d . 1 . .
    H H11 0.0609 0.6280 0.2797 0.023 Uiso calc R 1 . .
    C C12 0.09793(9) 0.51788(5) 0.19407(7) 0.01751(14) Uani d . 1 . .
    H H12 0.0239 0.5273 0.1184 0.021 Uiso calc R 1 . .
    C C13 0.34837(8) 0.34425(5) -0.11131(7) 0.01444(13) Uani d . 1 . .
    C C14 0.48238(8) 0.37311(6) -0.04755(7) 0.01809(14) Uani d . 1 . .
    H H14 0.5146 0.3829 0.0380 0.022 Uiso calc R 1 . .
    C C15 0.56863(8) 0.38749(6) -0.10796(8) 0.02019(15) Uani d . 1 . .
    H H15 0.6589 0.4071 -0.0633 0.024 Uiso calc R 1 . .
    C C16 0.52351(9) 0.37333(6) -0.23338(8) 0.02020(15) Uani d . 1 . .
    H H16 0.5819 0.3842 -0.2747 0.024 Uiso calc R 1 . .
    C C17 0.39142(9) 0.34296(6) -0.29744(8) 0.01904(15) Uani d . 1 . .
    H H17 0.3603 0.3318 -0.3826 0.023 Uiso calc R 1 . .
    C C18 0.30489(8) 0.32897(5) -0.23725(7) 0.01613(14) Uani d . 1 . .
    H H18 0.2150 0.3088 -0.2821 0.019 Uiso calc R 1 . .
    C C19 -0.06390(7) 0.19929(5) -0.09729(6) 0.01294(12) Uani d . 1 . .
    C C20 -0.19933(8) 0.22763(5) -0.14897(7) 0.01598(14) Uani d . 1 . .
    H H20 -0.2206 0.2894 -0.1433 0.019 Uiso calc R 1 . .
    C C21 -0.30318(8) 0.16641(5) -0.20861(7) 0.01793(14) Uani d . 1 . .
    H H21 -0.3944 0.1866 -0.2431 0.022 Uiso calc R 1 . .
    C C22 -0.27334(8) 0.07567(5) -0.21765(7) 0.01761(14) Uani d . 1 . .
    H H22 -0.3438 0.0339 -0.2587 0.021 Uiso calc R 1 . .
    C C23 -0.13918(8) 0.04676(5) -0.16595(7) 0.01747(14) Uani d . 1 . .
    H H23 -0.1184 -0.0151 -0.1715 0.021 Uiso calc R 1 . .
    C C24 -0.03506(8) 0.10781(5) -0.10612(7) 0.01537(13) Uani d . 1 . .
    H H24 0.0559 0.0872 -0.0712 0.018 Uiso calc R 1 . .
loop_
    _atom_site_aniso_label
    _atom_site_aniso_U_11
    _atom_site_aniso_U_22
    _atom_site_aniso_U_33
    _atom_site_aniso_U_12
    _atom_site_aniso_U_13
    _atom_site_aniso_U_23
    N1 0.0255(3) 0.0285(4) 0.0204(3) -0.0110(3) 0.0144(3) -0.0100(3)
    C1 0.0160(3) 0.0130(3) 0.0116(3) -0.0006(2) 0.0051(2) 0.0004(2)
    C2 0.0169(3) 0.0120(3) 0.0117(3) -0.0010(2) 0.0047(2) -0.0007(2)
    C3 0.0165(3) 0.0133(3) 0.0141(3) -0.0019(2) 0.0050(2) -0.0016(2)
    C4 0.0147(3) 0.0134(3) 0.0139(3) -0.0009(2) 0.0053(2) -0.0010(2)
    C5 0.0153(3) 0.0124(3) 0.0139(3) -0.0006(2) 0.0052(2) -0.0015(2)
    C6 0.0146(3) 0.0112(3) 0.0123(3) -0.0006(2) 0.0040(2) -0.0001(2)
    C7 0.0177(3) 0.0130(3) 0.0113(3) -0.0022(2) 0.0054(2) -0.0006(2)
    C8 0.0166(3) 0.0180(3) 0.0134(3) -0.0012(2) 0.0045(2) -0.0003(2)
    C9 0.0196(3) 0.0231(4) 0.0123(3) -0.0046(3) 0.0049(3) -0.0016(3)
    C10 0.0253(4) 0.0192(3) 0.0140(3) -0.0058(3) 0.0095(3) -0.0039(3)
    C11 0.0268(4) 0.0151(3) 0.0165(3) 0.0002(3) 0.0098(3) -0.0012(2)
    C12 0.0229(3) 0.0148(3) 0.0132(3) 0.0011(3) 0.0052(3) 0.0004(2)
    C13 0.0153(3) 0.0125(3) 0.0155(3) -0.0007(2) 0.0060(2) -0.0011(2)
    C14 0.0154(3) 0.0195(3) 0.0182(3) -0.0013(2) 0.0054(3) -0.0018(3)
    C15 0.0159(3) 0.0192(3) 0.0262(4) -0.0002(3) 0.0090(3) -0.0002(3)
    C16 0.0214(4) 0.0173(3) 0.0264(4) 0.0023(3) 0.0142(3) 0.0026(3)
    C17 0.0245(4) 0.0166(3) 0.0186(3) 0.0012(3) 0.0112(3) 0.0001(3)
    C18 0.0181(3) 0.0144(3) 0.0158(3) -0.0012(2) 0.0065(3) -0.0017(2)
    C19 0.0153(3) 0.0117(3) 0.0117(3) -0.0009(2) 0.0052(2) 0.0001(2)
    C20 0.0162(3) 0.0129(3) 0.0166(3) 0.0004(2) 0.0041(2) 0.0001(2)
    C21 0.0162(3) 0.0162(3) 0.0178(3) -0.0010(2) 0.0028(3) 0.0006(2)
    C22 0.0189(3) 0.0152(3) 0.0167(3) -0.0041(2) 0.0048(3) -0.0012(2)
    C23 0.0204(3) 0.0123(3) 0.0204(3) -0.0017(2) 0.0088(3) -0.0018(2)
    C24 0.0168(3) 0.0124(3) 0.0176(3) -0.0007(2) 0.0075(3) -0.0006(2)
_geom_special_details
;
All e.s.d.'s (except the e.s.d. in the dihedral angle between two l.s. planes)
are estimated using the full covariance matrix. The cell e.s.d.'s are taken
into account individually in the estimation of e.s.d.'s in distances, angles
and torsion angles; correlations between e.s.d.'s in cell parameters are only
used when they are defined by crystal symmetry. An approximate (isotropic)
treatment of cell e.s.d.'s is used for estimating e.s.d.'s involving l.s.
planes.
;
loop_
    _geom_bond_atom_site_label_1
    _geom_bond_atom_site_label_2
    _geom_bond_site_symmetry_2
    _geom_bond_distance
    _geom_bond_publ_flag
    N1 C1 . 1.3850(11) ?
    N1 H1A . 0.8800 ?
    N1 H1B . 0.8800 ?
    C1 C2 . 1.4142(11) ?
    C1 C6 . 1.4156(10) ?
    C2 C3 . 1.3951(11) ?
    C2 C7 . 1.4939(11) ?
    C3 C4 . 1.4010(11) ?
    C3 H3 . 0.9500 ?
    C4 C5 . 1.3987(10) ?
    C4 C13 . 1.4841(11) ?
    C5 C6 . 1.3959(11) ?
    C5 H5 . 0.9500 ?
    C6 C19 . 1.4907(10) ?
    C7 C12 . 1.3997(11) ?
    C7 C8 . 1.4020(12) ?
    C8 C9 . 1.3950(11) ?
    C8 H8 . 0.9500 ?
    C9 C10 . 1.3923(13) ?
    C9 H9 . 0.9500 ?
    C10 C11 . 1.3916(13) ?
    C10 H10 . 0.9500 ?
    C11 C12 . 1.3949(11) ?
    C11 H11 . 0.9500 ?
    C12 H12 . 0.9500 ?
    C13 C18 . 1.4040(11) ?
    C13 C14 . 1.4050(11) ?
    C14 C15 . 1.3933(12) ?
    C14 H14 . 0.9500 ?
    C15 C16 . 1.3944(13) ?
    C15 H15 . 0.9500 ?
    C16 C17 . 1.3960(13) ?
    C16 H16 . 0.9500 ?
    C17 C18 . 1.3930(12) ?
    C17 H17 . 0.9500 ?
    C18 H18 . 0.9500 ?
    C19 C24 . 1.4012(11) ?
    C19 C20 . 1.4030(11) ?
    C20 C21 . 1.3958(11) ?
    C20 H20 . 0.9500 ?
    C21 C22 . 1.3939(12) ?
    C21 H21 . 0.9500 ?
    C22 C23 . 1.3938(12) ?
    C22 H22 . 0.9500 ?
    C23 C24 . 1.3962(11) ?
    C23 H23 . 0.9500 ?
    C24 H24 . 0.9500 ?
loop_
    _geom_angle_atom_site_label_1
    _geom_angle_atom_site_label_2
    _geom_angle_atom_site_label_3
    _geom_angle_site_symmetry_1
    _geom_angle_site_symmetry_3
    _geom_angle
    _geom_angle_publ_flag
    C1 N1 H1A . . 120.0 ?
    C1 N1 H1B . . 120.0 ?
    H1A N1 H1B . . 120.0 ?
    N1 C1 C2 . . 120.47(7) ?
    N1 C1 C6 . . 120.92(7) ?
    C2 C1 C6 . . 118.53(7) ?
    C3 C2 C1 . . 120.01(7) ?
    C3 C2 C7 . . 118.45(7) ?
    C1 C2 C7 . . 121.53(7) ?
    C2 C3 C4 . . 122.11(7) ?
    C2 C3 H3 . . 118.9 ?
    C4 C3 H3 . . 118.9 ?
    C5 C4 C3 . . 117.09(7) ?
    C5 C4 C13 . . 121.31(7) ?
    C3 C4 C13 . . 121.54(7) ?
    C6 C5 C4 . . 122.53(7) ?
    C6 C5 H5 . . 118.7 ?
    C4 C5 H5 . . 118.7 ?
    C5 C6 C1 . . 119.59(7) ?
    C5 C6 C19 . . 117.89(6) ?
    C1 C6 C19 . . 122.51(7) ?
    C12 C7 C8 . . 118.77(7) ?
    C12 C7 C2 . . 120.91(7) ?
    C8 C7 C2 . . 120.26(7) ?
    C9 C8 C7 . . 120.42(8) ?
    C9 C8 H8 . . 119.8 ?
    C7 C8 H8 . . 119.8 ?
    C10 C9 C8 . . 120.33(8) ?
    C10 C9 H9 . . 119.8 ?
    C8 C9 H9 . . 119.8 ?
    C11 C10 C9 . . 119.64(7) ?
    C11 C10 H10 . . 120.2 ?
    C9 C10 H10 . . 120.2 ?
    C10 C11 C12 . . 120.22(8) ?
    C10 C11 H11 . . 119.9 ?
    C12 C11 H11 . . 119.9 ?
    C11 C12 C7 . . 120.61(8) ?
    C11 C12 H12 . . 119.7 ?
    C7 C12 H12 . . 119.7 ?
    C18 C13 C14 . . 117.95(8) ?
    C18 C13 C4 . . 120.56(7) ?
    C14 C13 C4 . . 121.46(7) ?
    C15 C14 C13 . . 120.93(8) ?
    C15 C14 H14 . . 119.5 ?
    C13 C14 H14 . . 119.5 ?
    C14 C15 C16 . . 120.51(8) ?
    C14 C15 H15 . . 119.7 ?
    C16 C15 H15 . . 119.7 ?
    C15 C16 C17 . . 119.14(8) ?
    C15 C16 H16 . . 120.4 ?
    C17 C16 H16 . . 120.4 ?
    C18 C17 C16 . . 120.38(8) ?
    C18 C17 H17 . . 119.8 ?
    C16 C17 H17 . . 119.8 ?
    C17 C18 C13 . . 121.06(8) ?
    C17 C18 H18 . . 119.5 ?
    C13 C18 H18 . . 119.5 ?
    C24 C19 C20 . . 118.49(7) ?
    C24 C19 C6 . . 120.41(7) ?
    C20 C19 C6 . . 120.94(7) ?
    C21 C20 C19 . . 120.92(7) ?
    C21 C20 H20 . . 119.5 ?
    C19 C20 H20 . . 119.5 ?
    C22 C21 C20 . . 120.14(7) ?
    C22 C21 H21 . . 119.9 ?
    C20 C21 H21 . . 119.9 ?
    C23 C22 C21 . . 119.36(7) ?
    C23 C22 H22 . . 120.3 ?
    C21 C22 H22 . . 120.3 ?
    C22 C23 C24 . . 120.65(7) ?
    C22 C23 H23 . . 119.7 ?
    C24 C23 H23 . . 119.7 ?
    C23 C24 C19 . . 120.44(7) ?
    C23 C24 H24 . . 119.8 ?
    C19 C24 H24 . . 119.8 ?
data_New_Global_Publ_Block
_journal_date_recd_electronic     2010-05-14
_journal_date_accepted     2010-06-16
_journal_name_full     'Acta Crystallographica, Section E'
_journal_year     2010
_journal_volume     66
_journal_issue      7
_journal_page_first     o1777
_journal_page_last     o1777
_journal_paper_category     QO
_journal_coeditor_code     HG2686
_publ_contact_author_name     'Beatty, Alicia  M.'
_publ_contact_author_address
;
Department of Chemistry and Biochemistry
Center for Nanoscience
University of Missouri-St. Louis
St. Louis, Missouri
USA
;
_publ_contact_author_email     'beattya@umsl.edu'
_publ_contact_author_fax     '+13145165342'
_publ_contact_author_phone     '+13145164383'
_publ_section_title
;
2,4,6-Triphenylaniline
;
_publ_section_title_footnote     .
loop_
    _publ_author_name
    _publ_author_footnote
    _publ_author_address
    'Ugono, Onome' .
;
Department of Chemistry and Biochemistry
Center for Nanoscience
University of Missouri-St. Louis
St. Louis, Missouri
USA
;
    'Cowin, Stephanie' .
;
Department of Chemistry and Biochemistry
Center for Nanoscience
University of Missouri-St. Louis
St. Louis, Missouri
USA
;
    'Beatty, Alicia M.' .
;
Department of Chemistry and Biochemistry
Center for Nanoscience
University of Missouri-St. Louis
St. Louis, Missouri
USA
;
_publ_section_synopsis     .
