# Supplementary material for: 2,4,6-Triphenyl­aniline
Source: Acta Crystallogr Sect E Struct Rep Online. 2010 Jun 26;66(Pt 7):o1777. doi: 10.1107/S160053681002338X (PMC3006753; doi:10.1107/S160053681002338X)
Supplement: Supplementary file 2 [file e-66-o1777-Isup2.hkl]

# 
# h,k,l, Fc-squared, Fo-squared, sigma(Fo-squared) and status flag 
# 
data_I
_shelx_title ' AB52109 in P2(1)/c' 
_shelx_refln_list_code          4 
_shelx_F_calc_maximum      167.19 
_exptl_crystal_F_000       680.00 
_reflns_d_resolution_high  0.6376 
 
loop_ 
 _symmetry_equiv_pos_as_xyz 
 'x, y, z' 
 '-x, y+1/2, -z+1/2' 
 '-x, -y, -z' 
 'x, -y-1/2, z-1/2' 
 
_cell_length_a    10.7350 
_cell_length_b    14.7920 
_cell_length_c    11.9110 
_cell_angle_alpha  90.000 
_cell_angle_beta  113.021 
_cell_angle_gamma  90.000 
 
_shelx_F_squared_multiplier     1.000 
 
loop_ 
 _refln_index_h 
 _refln_index_k 
 _refln_index_l 
 _refln_F_squared_calc 
 _refln_F_squared_meas 
 _refln_F_squared_sigma 
 _refln_observed_status 
   1   0   0     5780.99     5550.49     63.68 o 
   2   0   0     1996.94     2093.50     18.07 o 
   3   0   0      497.15      442.61      5.93 o 
   4   0   0      601.63      623.83      7.31 o 
   5   0   0     1610.88     1797.73     29.38 o 
   6   0   0       29.36       23.10      0.80 o 
   7   0   0       22.75       23.76      0.77 o 
   8   0   0      352.04      365.63      4.71 o 
   9   0   0      945.57      882.66     10.64 o 
  10   0   0      104.34       99.09      3.93 o 
  11   0   0      276.57      268.52      5.35 o 
  12   0   0      192.98      197.60      5.75 o 
  13   0   0       67.09       73.32      2.84 o 
  14   0   0       10.07       10.26      2.42 o 
  15   0   0        4.04        9.90      3.22 o 
   1   1   0     1871.42     1923.55     12.58 o 
   2   1   0      846.75      824.32     10.28 o 
   3   1   0      414.13      401.25      3.05 o 
   4   1   0       58.26       71.14      0.83 o 
   5   1   0     1133.65     1272.10     10.42 o 
   6   1   0       27.58       20.87      0.50 o 
   7   1   0       39.30       33.74      0.76 o 
   8   1   0      136.68      125.46      1.67 o 
   9   1   0      201.48      181.64      1.94 o 
  10   1   0      232.19      219.97      2.50 o 
  11   1   0      215.32      209.11      3.23 o 
  12   1   0       56.55       54.08      1.71 o 
  13   1   0       41.09       47.48      1.76 o 
  14   1   0        2.87        0.79      1.14 o 
  15   1   0        7.89        8.05      2.28 o 
   0   2   0      202.70      202.12      1.97 o 
   1   2   0      988.14      991.90      7.56 o 
   2   2   0     2360.62     2459.23     16.17 o 
   3   2   0      594.02      658.42      4.95 o 
   4   2   0      178.15      200.01      1.92 o 
   5   2   0      601.46      647.67      5.44 o 
   6   2   0        0.13        1.20      0.42 o 
   7   2   0      451.48      442.77      4.41 o 
   8   2   0      208.31      186.53      1.92 o 
   9   2   0      345.61      332.30      4.04 o 
  10   2   0      301.39      317.34      3.54 o 
  11   2   0      159.70      156.64      2.66 o 
  12   2   0       29.59       28.85      1.35 o 
  13   2   0        0.01       -1.00      1.00 o 
  14   2   0        7.34        4.16      1.15 o 
  15   2   0       38.12       43.12      3.84 o 
   1   3   0       33.27       34.77      0.35 o 
   2   3   0     1101.26     1187.49      8.82 o 
   3   3   0     2960.94     3207.34     24.69 o 
   4   3   0       52.86       83.11      0.92 o 
   5   3   0      304.92      338.88      3.00 o 
   6   3   0      283.81      298.74      2.73 o 
   7   3   0      183.42      164.57      1.72 o 
   8   3   0       39.02       26.94      0.73 o 
   9   3   0      599.17      570.68      7.82 o 
  10   3   0      685.20      647.90      6.55 o 
  11   3   0        9.15        8.21      0.82 o 
  12   3   0       41.93       41.61      1.55 o 
  13   3   0       94.45       94.96      2.28 o 
  14   3   0        0.43       -0.17      1.06 o 
  15   3   0        6.04        7.43      2.10 o 
   0   4   0     7882.42     7549.35    152.80 o 
   1   4   0     8042.57     7896.07     77.66 o 
   2   4   0      418.92      389.69      3.19 o 
   3   4   0      198.91      184.59      1.80 o 
   4   4   0     1831.84     2006.18     16.32 o 
   5   4   0       19.19       24.81      0.52 o 
   6   4   0        0.21        1.15      0.26 o 
   7   4   0       30.16       22.65      0.63 o 
   8   4   0      130.59       97.13      1.26 o 
   9   4   0      184.36      188.10      2.02 o 
  10   4   0       66.34       67.46      1.38 o 
  11   4   0       41.20       45.00      1.37 o 
  12   4   0       46.44       43.58      1.68 o 
  13   4   0       56.90       52.12      1.86 o 
  14   4   0       16.91       22.09      1.71 o 
  15   4   0       19.70       22.03      3.47 o 
   1   5   0     3209.41     3318.15     24.70 o 
   2   5   0        6.55        9.31      0.37 o 
   3   5   0      267.94      307.77      2.75 o 
   4   5   0       99.16      121.09      1.34 o 
   5   5   0      110.51      144.82      1.51 o 
   6   5   0        9.36        9.86      0.48 o 
   7   5   0     1332.99     1360.72     11.32 o 
   8   5   0      325.56      342.96      3.24 o 
   9   5   0      170.49      151.36      2.54 o 
  10   5   0        4.08        2.04      0.64 o 
  11   5   0       21.86       20.37      1.04 o 
  12   5   0        7.55        7.75      1.03 o 
  13   5   0       25.07       26.61      1.48 o 
  14   5   0       42.23       49.06      1.95 o 
  15   5   0        6.89       12.38      2.97 o 
   0   6   0      101.27      128.18      2.10 o 
   1   6   0      730.24      874.74      7.29 o 
   2   6   0      357.30      357.17      3.73 o 
   3   6   0     4310.60     4728.56     40.28 o 
   4   6   0      104.15      107.30      1.68 o 
   5   6   0      397.86      454.39      4.02 o 
   6   6   0        0.50        0.50      0.32 o 
   7   6   0      290.72      257.67      2.85 o 
   8   6   0       62.50       61.49      1.02 o 
   9   6   0        0.00       -0.24      0.55 o 
  10   6   0       27.04       17.23      0.84 o 
  11   6   0       45.62       49.48      1.43 o 
  12   6   0       46.20       48.65      1.76 o 
  13   6   0      161.36      165.26      3.12 o 
  14   6   0       65.23       66.95      2.18 o 
   1   7   0       36.28       42.87      0.81 o 
   2   7   0     2376.35     2674.83     20.85 o 
   3   7   0       37.94       44.19      0.92 o 
   4   7   0      124.11       95.05      1.17 o 
   5   7   0       74.14       67.61      1.02 o 
   6   7   0       84.99       67.60      1.00 o 
   7   7   0       12.46       28.06      0.74 o 
   8   7   0       77.68       73.96      1.18 o 
   9   7   0      147.27      138.40      2.46 o 
  10   7   0       26.30       26.54      1.05 o 
  11   7   0       23.28       25.81      1.16 o 
  12   7   0       84.64       90.35      2.21 o 
  13   7   0        0.09       -0.48      1.05 o 
  14   7   0        6.25        8.20      1.31 o 
   0   8   0      108.17      145.08      2.54 o 
   1   8   0     1273.10     1386.30     12.13 o 
   2   8   0     1554.19     1743.15     14.37 o 
   3   8   0      818.73      792.88      6.78 o 
   4   8   0        0.72        0.62      0.33 o 
   5   8   0        1.48        0.33      0.38 o 
   6   8   0      235.25      214.17      2.35 o 
   7   8   0        2.00        0.20      0.40 o 
   8   8   0       29.54       29.97      0.99 o 
   9   8   0       11.00       13.14      0.81 o 
  10   8   0        1.45        1.28      0.68 o 
  11   8   0       16.27       15.37      1.06 o 
  12   8   0      127.23      128.11      2.42 o 
  13   8   0       10.29        8.65      1.26 o 
  14   8   0       30.17       29.07      4.95 o 
   1   9   0      460.36      551.79      5.81 o 
   2   9   0        1.51        2.82      0.36 o 
   3   9   0       80.60       81.08      1.11 o 
   4   9   0       94.80       85.96      1.19 o 
   5   9   0       14.07        7.01      0.46 o 
   6   9   0      136.80      103.27      1.39 o 
   7   9   0        5.78        0.50      0.39 o 
   8   9   0       68.93       59.79      1.25 o 
   9   9   0      127.88      130.75      2.35 o 
  10   9   0        0.93        0.50      0.71 o 
  11   9   0       17.83       19.81      1.08 o 
  12   9   0        4.76        4.91      1.03 o 
  13   9   0        0.10       -0.78      1.07 o 
  14   9   0       35.92       40.11      4.95 o 
   0  10   0       58.00       83.05      1.88 o 
   1  10   0      214.69      230.25      2.66 o 
   2  10   0      618.71      611.48      5.69 o 
   3  10   0       81.39       59.52      0.96 o 
   4  10   0      115.77      124.49      2.04 o 
   5  10   0       49.07       34.74      0.83 o 
   6  10   0      179.86      166.02      1.93 o 
   7  10   0       11.44       11.16      0.59 o 
   8  10   0      115.16      113.40      1.82 o 
   9  10   0        0.17       -0.29      0.65 o 
  10  10   0        5.71        7.04      0.85 o 
  11  10   0        2.26        0.73      0.82 o 
  12  10   0        8.55        6.95      1.09 o 
  13  10   0        4.74        4.30      1.53 o 
   1  11   0       46.97       63.80      1.23 o 
   2  11   0       90.25      133.66      1.77 o 
   3  11   0     1325.69     1258.24     11.21 o 
   4  11   0      184.02      202.71      2.22 o 
   5  11   0      194.20      192.85      2.17 o 
   6  11   0      357.91      282.76      2.93 o 
   7  11   0       61.24       48.76      1.06 o 
   8  11   0        0.01       -0.56      0.56 o 
   9  11   0       11.38        7.18      0.80 o 
  10  11   0        0.14       -0.55      0.77 o 
  11  11   0        4.55        3.48      0.99 o 
  12  11   0       13.39       12.98      1.30 o 
  13  11   0       11.94        6.44      3.47 o 
   0  12   0      216.53      195.29      3.52 o 
   1  12   0        7.31        9.55      0.68 o 
   2  12   0      699.78      660.34      6.62 o 
   3  12   0     2148.30     2142.62     18.71 o 
   4  12   0        6.82        9.61      0.61 o 
   5  12   0      239.78      221.00      2.61 o 
   6  12   0      145.59      122.58      1.80 o 
   7  12   0       32.75       29.50      0.95 o 
   8  12   0       21.38       20.28      1.07 o 
   9  12   0        3.98        3.90      0.85 o 
  10  12   0       53.02       54.68      1.71 o 
  11  12   0       27.59       24.64      1.39 o 
  12  12   0      105.70      102.37      2.90 o 
   1  13   0      108.93      126.13      1.94 o 
   2  13   0       23.38       16.22      0.82 o 
   3  13   0       53.71       53.14      1.35 o 
   4  13   0       25.64       21.93      1.11 o 
   5  13   0       71.49       50.45      1.32 o 
   6  13   0       12.12        8.58      0.75 o 
   7  13   0       44.77       34.23      1.27 o 
   8  13   0       15.39       11.63      1.22 o 
   9  13   0       50.11       48.32      1.74 o 
  10  13   0        3.38        2.12      1.12 o 
  11  13   0      103.31      113.44      2.64 o 
  12  13   0      176.10      183.62      4.89 o 
   0  14   0      102.00       86.24      2.35 o 
   1  14   0      137.05      123.00      2.02 o 
   2  14   0      284.34      288.55      3.49 o 
   3  14   0       88.62      104.63      1.85 o 
   4  14   0       43.87       48.51      1.32 o 
   5  14   0       36.41       34.21      1.16 o 
   6  14   0        7.69        2.91      0.70 o 
   7  14   0       29.55       30.88      1.27 o 
   8  14   0       76.24       73.46      1.98 o 
   9  14   0       68.42       67.59      2.05 o 
  10  14   0      249.74      251.17      4.06 o 
  11  14   0       44.54       46.31      2.19 o 
  12  14   0        4.82        3.47      2.97 o 
   1  15   0       61.04       54.70      1.45 o 
   2  15   0      440.15      451.71      5.04 o 
   3  15   0      212.31      194.42      3.22 o 
   4  15   0        1.64        1.77      0.72 o 
   5  15   0        8.70       11.63      0.87 o 
   6  15   0       22.07       18.56      1.00 o 
   7  15   0       27.06       27.75      1.27 o 
   8  15   0        9.70        9.28      1.14 o 
   9  15   0      114.23      119.55      2.69 o 
  10  15   0      296.17      330.56      5.56 o 
  11  15   0        2.79       -1.79      1.79 o 
   0  16   0      193.14      192.55      3.95 o 
   1  16   0        2.08        2.34      0.78 o 
   2  16   0       38.93       31.51      1.20 o 
   3  16   0      141.98      134.99      2.28 o 
   4  16   0      398.05      412.71      4.76 o 
   5  16   0       39.40       31.88      1.24 o 
   6  16   0        3.91        3.75      0.91 o 
   7  16   0        1.10        1.33      0.98 o 
   8  16   0       55.89       60.70      2.20 o 
   9  16   0       68.69       72.53      2.27 o 
  10  16   0        0.29       -0.91      1.34 o 
  11  16   0        0.10       -3.47      3.47 o 
   1  17   0      130.46      133.40      2.31 o 
   2  17   0       25.84       24.61      1.17 o 
   3  17   0       21.71       19.33      1.07 o 
   4  17   0        6.27        7.71      0.93 o 
   5  17   0       10.87       13.08      1.01 o 
   6  17   0        8.19        8.17      1.05 o 
   7  17   0      266.06      281.99      4.43 o 
   8  17   0       14.36       17.35      1.45 o 
   9  17   0       96.77      106.34      3.08 o 
  10  17   0       63.80       47.04      5.45 o 
   0  18   0     1310.77     1296.19     18.04 o 
   1  18   0        0.13        1.99      0.92 o 
   2  18   0      405.32      396.48      4.78 o 
   3  18   0        1.05        1.53      0.86 o 
   4  18   0       34.47       34.96      1.40 o 
   5  18   0       99.04      106.21      2.45 o 
   6  18   0       32.46       43.52      1.78 o 
   7  18   0       83.99       84.22      2.40 o 
   8  18   0       68.61       74.08      3.69 o 
   9  18   0       37.05       35.42      2.86 o 
   1  19   0      154.92      145.31      2.62 o 
   2  19   0       42.33       47.57      1.63 o 
   3  19   0        6.12        4.12      0.99 o 
   4  19   0      110.78      110.84      2.31 o 
   5  19   0        8.26        5.15      1.14 o 
   6  19   0       47.56       50.01      2.01 o 
   7  19   0       37.99       35.11      2.03 o 
   8  19   0      219.66      242.63      7.25 o 
   0  20   0      495.64      492.76      8.26 o 
   1  20   0        0.46        1.83      0.96 o 
   2  20   0       20.72       26.80      1.48 o 
   3  20   0       39.54       39.09      1.58 o 
   4  20   0      119.32      126.62      2.69 o 
   5  20   0      199.42      202.69      3.71 o 
   6  20   0        0.00       -1.15      1.31 o 
   7  20   0       16.26       14.52      2.56 o 
   1  21   0       65.19       65.35      2.00 o 
   2  21   0      105.88      105.42      2.39 o 
   3  21   0      145.09      162.52      2.96 o 
   4  21   0       68.68       73.22      2.75 o 
   5  21   0      161.25      175.06      4.48 o 
   6  21   0        3.64        3.14      2.72 o 
   0  22   0      165.75      173.19      4.39 o 
   1  22   0       68.21       68.18      2.10 o 
   2  22   0       68.21       71.46      2.45 o 
   3  22   0      109.35      112.21      4.24 o 
   4  22   0        6.79        8.88      2.07 o 
   1  23   0        1.65       -0.87      2.10 o 
 -15   1   1        1.78        2.71      1.15 o 
 -14   1   1        1.00        0.02      1.00 o 
 -13   1   1       17.34       17.24      1.24 o 
 -12   1   1      387.62      384.29      5.11 o 
 -11   1   1      214.90      213.55      2.93 o 
 -10   1   1      207.75      202.64      2.53 o 
  -9   1   1      510.24      489.27      6.13 o 
  -8   1   1      216.30      203.39      2.02 o 
  -7   1   1       12.75       15.71      0.47 o 
  -6   1   1      131.21      142.51      1.42 o 
  -5   1   1       34.16       30.65      0.46 o 
  -4   1   1      308.34      354.18      2.85 o 
  -3   1   1      337.14      378.37      3.39 o 
  -2   1   1     4928.79     4962.42     43.10 o 
  -1   1   1       19.62       23.61      0.36 o 
   0   1   1      492.41      533.98      3.15 o 
   1   1   1     1693.62     1745.40     10.47 o 
   2   1   1       25.78       32.05      0.41 o 
   3   1   1      904.52      932.96      7.15 o 
   4   1   1     1050.37     1172.54     12.30 o 
   5   1   1        0.36        1.86      0.53 o 
   6   1   1       99.61      135.73      1.56 o 
   7   1   1       34.69       33.73      0.68 o 
   8   1   1      356.23      349.48      3.66 o 
   9   1   1       41.63       34.06      0.83 o 
  10   1   1       72.84       68.74      1.44 o 
  11   1   1       89.42       84.81      1.99 o 
  12   1   1       40.89       38.58      1.54 o 
  13   1   1      226.48      239.22      3.87 o 
  14   1   1       25.26       27.88      1.61 o 
 -15   2   1        0.18       -0.66      1.21 o 
 -14   2   1      108.43      119.33      3.16 o 
 -13   2   1       95.80       93.99      2.22 o 
 -12   2   1        0.19        0.92      0.87 o 
 -11   2   1      191.69      176.79      2.60 o 
 -10   2   1       59.65       62.35      1.26 o 
  -9   2   1     1959.15     1963.60     16.75 o 
  -8   2   1      435.23      456.30      4.07 o 
  -7   2   1      101.69      115.80      1.28 o 
  -6   2   1       18.43        1.49      0.22 o 
  -5   2   1      207.40      238.06      2.38 o 
  -4   2   1      183.79      186.78      1.61 o 
  -3   2   1     3600.82     3585.59     27.46 o 
  -2   2   1     8046.26     7993.07     96.07 o 
  -1   2   1       10.98       17.01      0.21 o 
   0   2   1       28.82       26.25      0.33 o 
   1   2   1    27954.10    24099.78    667.23 o 
   2   2   1       29.89       27.76      0.73 o 
   3   2   1        1.46        4.60      0.20 o 
   4   2   1     1053.24     1167.00      9.58 o 
   5   2   1      199.08      229.34      2.32 o 
   6   2   1      219.43      199.82      1.94 o 
   7   2   1      308.08      276.45      2.61 o 
   8   2   1      336.05      295.13      3.07 o 
   9   2   1        5.15       10.24      0.63 o 
  10   2   1      215.59      197.00      3.23 o 
  11   2   1       12.05       12.72      1.16 o 
  12   2   1       83.73       80.95      2.04 o 
  13   2   1        1.47        0.22      1.02 o 
  14   2   1       75.35       79.68      2.49 o 
 -15   3   1       15.70       17.11      3.38 o 
 -14   3   1       69.01       67.39      2.14 o 
 -13   3   1       35.92       38.11      1.57 o 
 -12   3   1       53.64       57.60      1.72 o 
 -11   3   1      503.72      476.10      5.50 o 
 -10   3   1      526.07      502.62      7.81 o 
  -9   3   1      111.82      108.88      1.38 o 
  -8   3   1        0.08        0.10      0.38 o 
  -7   3   1       22.55       23.16      0.55 o 
  -6   3   1       33.73       31.28      0.56 o 
  -5   3   1      218.96      233.56      2.14 o 
  -4   3   1      824.20      895.72      7.03 o 
  -3   3   1       24.25       21.87      0.58 o 
  -2   3   1      107.94      102.38      0.91 o 
  -1   3   1     9163.64     9328.76     83.74 o 
   0   3   1    12975.59    12459.94    121.73 o 
   1   3   1     6018.28     5928.60     46.66 o 
   2   3   1     1031.50     1112.21      8.68 o 
   3   3   1       44.04       41.01      0.51 o 
   4   3   1     4466.19     4840.78     47.32 o 
   5   3   1      175.69      200.14      1.80 o 
   6   3   1      236.13      191.08      1.91 o 
   7   3   1      138.06      143.83      1.57 o 
   8   3   1       51.50       51.36      0.92 o 
   9   3   1      490.66      467.74      4.82 o 
  10   3   1      211.31      205.02      2.81 o 
  11   3   1       28.35       21.92      1.17 o 
  12   3   1        1.06        0.52      0.90 o 
  13   3   1       10.10       13.57      1.27 o 
  14   3   1       22.38       19.40      1.49 o 
 -15   4   1        0.00        1.01      5.20 o 
 -14   4   1       16.44       19.47      1.55 o 
 -13   4   1       39.90       36.60      1.58 o 
 -12   4   1        9.30        8.34      0.88 o 
 -11   4   1       10.20       10.16      0.84 o 
 -10   4   1       84.41       64.63      1.31 o 
  -9   4   1      620.78      569.87      5.40 o 
  -8   4   1        3.40        0.24      0.40 o 
  -7   4   1      693.47      637.25      5.50 o 
  -6   4   1      246.01      272.23      2.53 o 
  -5   4   1       48.13       80.20      0.95 o 
  -4   4   1      917.39     1078.12      8.89 o 
  -3   4   1      561.42      605.26      5.54 o 
  -2   4   1     5448.24     5430.22     41.92 o 
  -1   4   1      852.96      827.39      6.28 o 
   0   4   1     1270.74     1380.90     11.23 o 
   1   4   1     3093.59     3221.42     23.96 o 
   2   4   1     2029.21     2186.43     17.65 o 
   3   4   1       17.08       19.21      0.46 o 
   4   4   1      705.24      832.28      6.63 o 
   5   4   1       83.22      100.41      1.12 o 
   6   4   1      399.42      432.35      3.84 o 
   7   4   1      147.90      110.82      1.34 o 
   8   4   1       40.83       21.15      0.71 o 
   9   4   1       65.24       62.82      1.20 o 
  10   4   1       58.22       57.35      1.30 o 
  11   4   1      332.56      318.91      4.42 o 
  12   4   1       42.36       39.99      1.60 o 
  13   4   1       29.72       29.81      1.54 o 
  14   4   1       25.58       27.31      1.60 o 
 -15   5   1        5.08        7.18      3.22 o 
 -14   5   1        7.83       10.44      1.49 o 
 -13   5   1        2.21        0.66      1.00 o 
 -12   5   1       25.74       25.32      1.14 o 
 -11   5   1      103.24       93.91      1.83 o 
 -10   5   1      134.05      129.81      1.94 o 
  -9   5   1        5.14        3.42      0.50 o 
  -8   5   1       17.00       12.48      0.51 o 
  -7   5   1      267.40      295.37      2.78 o 
  -6   5   1       21.13       29.59      0.61 o 
  -5   5   1      117.99      134.12      1.41 o 
  -4   5   1      413.93      472.59      4.29 o 
  -3   5   1      188.25      231.49      2.56 o 
  -2   5   1      458.52      478.49      3.91 o 
  -1   5   1       29.36       27.56      0.80 o 
   0   5   1        9.07       10.23      0.52 o 
   1   5   1    13884.63    13765.74    106.11 o 
   2   5   1      400.54      431.70      3.75 o 
   3   5   1      963.78     1050.82      9.13 o 
   4   5   1       50.82       85.26      1.01 o 
   5   5   1       24.21       22.33      0.55 o 
   6   5   1      108.26       97.69      1.18 o 
   7   5   1       49.60       46.36      1.03 o 
   8   5   1      138.83      107.14      1.50 o 
   9   5   1        9.51        5.10      0.60 o 
  10   5   1       83.90       81.60      1.56 o 
  11   5   1       63.43       60.88      2.14 o 
  12   5   1      266.72      275.11      4.15 o 
  13   5   1       94.38      101.88      2.49 o 
  14   5   1       13.97       14.05      1.59 o 
 -14   6   1       40.75       47.86      1.90 o 
 -13   6   1      169.94      186.13      3.32 o 
 -12   6   1       16.83       15.68      1.04 o 
 -11   6   1       99.29       95.21      1.88 o 
 -10   6   1       16.40       17.28      0.85 o 
  -9   6   1        9.55       10.96      0.64 o 
  -8   6   1       59.39       49.05      0.90 o 
  -7   6   1        0.04        0.04      0.32 o 
  -6   6   1        1.25        0.69      0.31 o 
  -5   6   1        0.36        0.56      0.24 o 
  -4   6   1      245.68      274.62      2.56 o 
  -3   6   1      870.88      976.40      8.14 o 
  -2   6   1       33.79       50.67      0.68 o 
  -1   6   1      950.63     1094.92      9.59 o 
   0   6   1     2155.03     2331.75     18.98 o 
   1   6   1      805.28      866.53      6.95 o 
   2   6   1      754.82      842.55      7.07 o 
   3   6   1       55.98       75.02      1.09 o 
   4   6   1       66.19       56.75      0.88 o 
   5   6   1        1.19        4.74      0.33 o 
   6   6   1      227.75      233.11      2.68 o 
   7   6   1       39.23       22.62      0.67 o 
   8   6   1      114.21      109.55      1.56 o 
   9   6   1      231.09      194.61      2.33 o 
  10   6   1      105.92       99.43      1.72 o 
  11   6   1       49.82       52.44      1.68 o 
  12   6   1      126.35      131.09      2.67 o 
  13   6   1      347.95      365.98      5.76 o 
  14   6   1        8.04       10.20      2.07 o 
 -14   7   1        1.04       -0.60      1.25 o 
 -13   7   1       18.28       20.81      1.40 o 
 -12   7   1       16.69       21.26      1.15 o 
 -11   7   1        0.77        0.05      0.72 o 
 -10   7   1       63.78       58.03      1.36 o 
  -9   7   1       38.97       48.59      1.11 o 
  -8   7   1       45.11       49.05      0.93 o 
  -7   7   1       69.84       69.43      1.04 o 
  -6   7   1      187.39      209.61      2.24 o 
  -5   7   1      104.94       94.23      1.18 o 
  -4   7   1      219.71      198.14      1.98 o 
  -3   7   1       47.88       57.43      0.82 o 
  -2   7   1      231.25      245.84      2.33 o 
  -1   7   1      214.99      232.12      2.20 o 
   0   7   1     1146.54     1324.55     10.96 o 
   1   7   1       51.47       58.95      0.69 o 
   2   7   1      857.15      987.85      8.28 o 
   3   7   1      544.52      631.19      5.75 o 
   4   7   1      376.65      400.15      3.62 o 
   5   7   1      288.19      308.30      3.00 o 
   6   7   1       30.33       31.61      0.73 o 
   7   7   1      278.26      210.76      2.22 o 
   8   7   1       27.47       42.23      1.05 o 
   9   7   1       12.15        9.25      0.72 o 
  10   7   1       16.23       18.02      0.91 o 
  11   7   1      194.09      196.68      2.96 o 
  12   7   1       13.50       13.42      1.25 o 
  13   7   1       27.60       28.16      1.62 o 
  14   7   1       74.13       92.57      4.28 o 
 -14   8   1        5.49        5.15      1.40 o 
 -13   8   1        7.23        6.00      1.15 o 
 -12   8   1       41.15       51.37      2.11 o 
 -11   8   1       19.02       20.44      1.08 o 
 -10   8   1       73.04       74.39      1.56 o 
  -9   8   1       32.34       25.73      0.92 o 
  -8   8   1       66.01       58.74      1.06 o 
  -7   8   1      430.08      435.34      4.21 o 
  -6   8   1      348.48      369.17      3.47 o 
  -5   8   1        0.35        0.32      0.34 o 
  -4   8   1        7.61       10.26      0.43 o 
  -3   8   1       58.88       48.62      0.81 o 
  -2   8   1     1044.22     1187.69     10.41 o 
  -1   8   1      330.20      344.87      3.33 o 
   0   8   1      475.26      584.67      5.06 o 
   1   8   1        0.58        3.17      0.34 o 
   2   8   1      254.92      306.18      2.87 o 
   3   8   1      713.71      774.05      6.64 o 
   4   8   1      123.04      107.28      1.32 o 
   5   8   1       63.86       53.41      1.02 o 
   6   8   1        2.40        4.56      0.44 o 
   7   8   1       20.38       17.62      0.66 o 
   8   8   1      166.06      145.71      1.92 o 
   9   8   1       46.53       49.29      1.49 o 
  10   8   1       31.79       27.65      1.08 o 
  11   8   1      283.83      298.95      3.72 o 
  12   8   1        4.08       -0.14      1.07 o 
  13   8   1       19.55       20.23      1.50 o 
  14   8   1       13.62       15.85      3.22 o 
 -14   9   1      180.07      192.06      5.56 o 
 -13   9   1      115.10      125.33      3.13 o 
 -12   9   1        5.32        6.27      0.97 o 
 -11   9   1        9.36        8.81      0.95 o 
 -10   9   1        0.01        0.50      0.70 o 
  -9   9   1        4.04        7.47      0.69 o 
  -8   9   1      252.95      213.56      2.64 o 
  -7   9   1      192.61      183.25      2.07 o 
  -6   9   1      640.24      629.78      5.61 o 
  -5   9   1       85.50       78.73      1.14 o 
  -4   9   1       81.10       79.68      1.12 o 
  -3   9   1      557.15      621.91      5.47 o 
  -2   9   1     1651.25     1745.71     15.16 o 
  -1   9   1       78.72       81.19      1.10 o 
   0   9   1      134.40      142.23      1.84 o 
   1   9   1     1346.90     1297.27     11.38 o 
   2   9   1      943.25     1014.75      8.59 o 
   3   9   1     1512.74     1636.10     13.60 o 
   4   9   1      458.45      424.25      3.92 o 
   5   9   1        0.15        0.14      0.39 o 
   6   9   1      469.40      383.38      4.37 o 
   7   9   1      547.37      428.98      4.33 o 
   8   9   1       27.73       27.20      1.04 o 
   9   9   1       13.03       13.68      0.87 o 
  10   9   1        0.00       -0.69      0.71 o 
  11   9   1        7.50        5.26      0.90 o 
  12   9   1       66.85       69.93      2.14 o 
  13   9   1        1.53       -0.32      1.13 o 
 -14  10   1        0.11       -2.97      2.97 o 
 -13  10   1        0.00       -1.19      1.19 o 
 -12  10   1       13.77       10.80      1.08 o 
 -11  10   1      115.48      129.32      2.24 o 
 -10  10   1       83.49       80.74      1.71 o 
  -9  10   1        3.50        1.32      0.62 o 
  -8  10   1       88.46       89.94      1.77 o 
  -7  10   1      452.98      371.53      3.84 o 
  -6  10   1        3.07        9.01      0.55 o 
  -5  10   1      475.02      438.53      4.08 o 
  -4  10   1       77.71       94.01      1.28 o 
  -3  10   1       69.24       54.90      1.25 o 
  -2  10   1     1390.57     1524.28     13.36 o 
  -1  10   1       21.73       18.41      0.74 o 
   0  10   1      188.83      186.68      2.30 o 
   1  10   1       12.42       11.47      0.59 o 
   2  10   1       19.55       24.54      0.64 o 
   3  10   1        1.74        4.73      0.42 o 
   4  10   1      445.59      475.21      4.38 o 
   5  10   1      218.50      207.15      2.26 o 
   6  10   1       86.90      101.75      1.44 o 
   7  10   1       79.72       68.46      1.32 o 
   8  10   1      346.11      349.33      5.61 o 
   9  10   1      435.13      442.78      4.95 o 
  10  10   1       40.54       35.76      1.36 o 
  11  10   1        8.68        8.43      0.98 o 
  12  10   1        0.01       -1.37      1.37 o 
  13  10   1        2.56        1.12      2.97 o 
 -13  11   1       82.83       93.17      2.79 o 
 -12  11   1        4.63        7.90      1.33 o 
 -11  11   1        0.07       -0.87      0.87 o 
 -10  11   1       38.58       41.74      1.47 o 
  -9  11   1       59.42       57.15      1.44 o 
  -8  11   1        7.67        6.08      0.67 o 
  -7  11   1      197.61      158.82      1.97 o 
  -6  11   1      225.88      170.91      2.03 o 
  -5  11   1       25.94       19.36      0.75 o 
  -4  11   1       15.18       16.74      0.63 o 
  -3  11   1      206.47      218.05      2.47 o 
  -2  11   1       94.14      100.40      1.45 o 
  -1  11   1       42.59       41.98      1.13 o 
   0  11   1       51.59       54.97      1.15 o 
   1  11   1       42.62       54.36      1.27 o 
   2  11   1      425.40      421.75      4.19 o 
   3  11   1       95.96       92.59      1.32 o 
   4  11   1      100.16      120.84      1.56 o 
   5  11   1      584.01      614.38      5.57 o 
   6  11   1      112.73       91.38      1.40 o 
   7  11   1       35.99       36.22      1.08 o 
   8  11   1       27.48       22.44      0.93 o 
   9  11   1        1.12       -0.27      0.66 o 
  10  11   1       72.21       75.01      1.77 o 
  11  11   1       29.21       30.33      1.44 o 
  12  11   1        2.63       -0.53      1.27 o 
  13  11   1       10.51        7.92      3.47 o 
 -13  12   1        0.15       -1.54      1.83 o 
 -12  12   1        0.08       -1.16      1.16 o 
 -11  12   1      166.55      173.37      3.26 o 
 -10  12   1       13.63       12.79      1.07 o 
  -9  12   1       20.49       19.56      1.10 o 
  -8  12   1        0.41        0.33      0.76 o 
  -7  12   1        2.81        1.88      0.54 o 
  -6  12   1       21.23       21.20      0.95 o 
  -5  12   1        8.26       10.09      0.65 o 
  -4  12   1      121.37      124.42      1.76 o 
  -3  12   1      305.05      331.77      3.49 o 
  -2  12   1      349.60      356.39      3.92 o 
  -1  12   1      358.82      354.15      3.89 o 
   0  12   1        6.98        8.38      0.61 o 
   1  12   1       77.60       91.09      1.57 o 
   2  12   1      205.39      182.62      2.41 o 
   3  12   1       61.66       46.18      1.09 o 
   4  12   1       40.85       28.59      0.85 o 
   5  12   1      170.08      164.96      2.01 o 
   6  12   1        1.82        5.06      0.57 o 
   7  12   1      153.45      133.49      2.11 o 
   8  12   1      255.32      264.58      3.70 o 
   9  12   1       23.48       18.10      1.12 o 
  10  12   1      709.14      745.14      9.69 o 
  11  12   1      210.87      232.73      3.61 o 
  12  12   1        0.46       -1.22      1.22 o 
 -13  13   1        8.18        6.44      2.97 o 
 -12  13   1       34.31       33.77      2.11 o 
 -11  13   1        4.68        7.36      1.35 o 
 -10  13   1       15.74       16.55      1.27 o 
  -9  13   1        3.89        1.76      0.87 o 
  -8  13   1        0.28       -0.40      0.76 o 
  -7  13   1      113.39      104.27      1.70 o 
  -6  13   1        2.25        2.68      0.61 o 
  -5  13   1        1.30        5.29      0.67 o 
  -4  13   1        8.06        3.41      0.63 o 
  -3  13   1      287.91      249.06      3.05 o 
  -2  13   1      831.03      755.37      7.55 o 
  -1  13   1        4.17        1.14      0.56 o 
   0  13   1       76.08       89.48      1.63 o 
   1  13   1      956.03      879.80      8.62 o 
   2  13   1       17.35       22.04      0.93 o 
   3  13   1       10.77       19.04      0.90 o 
   4  13   1      614.54      590.16      6.54 o 
   5  13   1        2.85        5.19      0.69 o 
   6  13   1       20.34       16.74      0.97 o 
   7  13   1       36.55       27.58      1.20 o 
   8  13   1       42.00       36.24      1.50 o 
   9  13   1        6.20        9.97      1.19 o 
  10  13   1      656.20      702.91      8.64 o 
  11  13   1      159.15      161.16      3.16 o 
 -12  14   1       97.97      104.94      4.27 o 
 -11  14   1        0.77        3.53      1.38 o 
 -10  14   1        1.71        0.30      1.19 o 
  -9  14   1        0.05       -0.92      0.92 o 
  -8  14   1       84.18       89.06      2.12 o 
  -7  14   1       20.80       17.66      0.95 o 
  -6  14   1       15.23        7.47      0.76 o 
  -5  14   1       12.99       11.27      0.81 o 
  -4  14   1      514.33      454.13      4.97 o 
  -3  14   1        3.85        0.72      0.63 o 
  -2  14   1       20.88       27.70      1.03 o 
  -1  14   1      394.54      368.67      4.20 o 
   0  14   1      395.11      406.26      4.83 o 
   1  14   1      360.89      340.11      3.97 o 
   2  14   1        1.12        0.34      0.61 o 
   3  14   1        1.36       -0.11      0.60 o 
   4  14   1      676.27      649.36      7.20 o 
   5  14   1        2.51        2.06      0.71 o 
   6  14   1       32.97       35.94      1.34 o 
   7  14   1        5.12        4.02      0.86 o 
   8  14   1        0.74       -0.74      0.92 o 
   9  14   1      118.28      131.89      2.88 o 
  10  14   1      176.12      197.12      3.56 o 
  11  14   1       22.93       21.34      1.56 o 
 -11  15   1      371.55      387.89      6.30 o 
 -10  15   1      388.55      410.61      6.38 o 
  -9  15   1        3.06        0.36      1.19 o 
  -8  15   1       44.41       45.79      1.73 o 
  -7  15   1      133.28      138.86      2.48 o 
  -6  15   1       83.22       85.70      1.74 o 
  -5  15   1        0.62        0.53      0.77 o 
  -4  15   1        0.07       -0.64      0.64 o 
  -3  15   1      241.08      231.46      3.06 o 
  -2  15   1       17.71       19.38      0.98 o 
  -1  15   1      214.93      212.40      2.89 o 
   0  15   1      509.92      502.64      5.84 o 
   1  15   1     1523.48     1469.37     14.01 o 
   2  15   1       98.03      100.60      1.87 o 
   3  15   1       14.54       11.47      0.88 o 
   4  15   1       21.90       17.14      1.02 o 
   5  15   1      153.43      161.49      2.46 o 
   6  15   1      323.63      313.29      4.21 o 
   7  15   1      105.08      109.65      2.25 o 
   8  15   1        0.93       -0.57      1.01 o 
   9  15   1       86.94       91.13      2.44 o 
  10  15   1      123.35      132.38      2.91 o 
  11  15   1       57.22       54.84      3.16 o 
 -11  16   1        0.83       -4.27      5.20 o 
 -10  16   1       11.13       14.86      1.87 o 
  -9  16   1       17.04       15.82      1.58 o 
  -8  16   1       65.27       72.90      2.14 o 
  -7  16   1      156.28      168.22      3.10 o 
  -6  16   1       28.38       34.36      1.29 o 
  -5  16   1        2.60        6.70      0.85 o 
  -4  16   1      331.70      320.86      3.94 o 
  -3  16   1      107.12       97.03      1.89 o 
  -2  16   1       55.35       49.79      1.51 o 
  -1  16   1       24.02       25.18      1.09 o 
   0  16   1      104.65      103.54      2.66 o 
   1  16   1     1507.90     1449.31     13.92 o 
   2  16   1      268.24      250.48      3.32 o 
   3  16   1      512.43      479.87      5.37 o 
   4  16   1        4.30        2.31      0.84 o 
   5  16   1       49.56       50.65      1.64 o 
   6  16   1       57.41       57.62      1.73 o 
   7  16   1        0.24       -0.94      1.00 o 
   8  16   1      238.89      238.75      3.98 o 
   9  16   1      138.31      156.03      3.18 o 
  10  16   1        3.88        3.68      1.62 o 
 -10  17   1      486.23      523.86      9.15 o 
  -9  17   1      347.22      360.38      5.97 o 
  -8  17   1       43.03       44.42      2.17 o 
  -7  17   1        5.51        3.11      1.11 o 
  -6  17   1        3.57        2.52      0.87 o 
  -5  17   1        0.26        1.02      0.79 o 
  -4  17   1       34.64       35.68      1.32 o 
  -3  17   1       13.87       10.29      0.92 o 
  -2  17   1       30.32       32.11      1.27 o 
  -1  17   1      206.54      197.40      3.09 o 
   0  17   1      448.89      449.53      5.16 o 
   1  17   1       38.23       54.67      1.58 o 
   2  17   1      244.23      240.55      3.31 o 
   3  17   1       10.38        9.58      0.94 o 
   4  17   1      141.94      141.51      2.58 o 
   5  17   1       21.22       24.12      1.32 o 
   6  17   1      102.96      109.46      2.37 o 
   7  17   1        1.40        3.13      1.09 o 
   8  17   1       17.73       12.45      1.37 o 
   9  17   1      199.85      214.49      3.85 o 
  -9  18   1       88.63       89.53      3.18 o 
  -8  18   1       53.31       51.90      2.32 o 
  -7  18   1        0.31       -0.70      1.19 o 
  -6  18   1       24.70       22.96      1.36 o 
  -5  18   1        8.01        7.10      0.98 o 
  -4  18   1      126.60      139.50      2.48 o 
  -3  18   1      221.98      228.04      3.27 o 
  -2  18   1      409.86      405.65      4.87 o 
  -1  18   1       90.35       96.41      2.17 o 
   0  18   1        3.26        7.40      0.94 o 
   1  18   1       19.55       19.07      1.31 o 
   2  18   1       10.92       13.25      1.07 o 
   3  18   1      194.09      197.73      3.02 o 
   4  18   1       27.27       26.30      1.44 o 
   5  18   1      225.36      224.73      3.57 o 
   6  18   1       19.84       21.00      1.39 o 
   7  18   1        4.56        5.97      1.26 o 
   8  18   1        5.95        3.95      1.27 o 
   9  18   1       17.21       22.53      4.70 o 
  -8  19   1       54.09       56.37      3.46 o 
  -7  19   1       64.26       71.26      3.31 o 
  -6  19   1        2.71       -0.47      1.21 o 
  -5  19   1       57.47       52.33      2.01 o 
  -4  19   1      110.00      105.59      2.23 o 
  -3  19   1      234.05      235.65      3.41 o 
  -2  19   1      222.11      243.40      3.49 o 
  -1  19   1      189.92      200.48      3.11 o 
   0  19   1       64.26       67.06      1.83 o 
   1  19   1       83.19       90.03      2.13 o 
   2  19   1      333.33      321.29      4.21 o 
   3  19   1      102.88       98.90      2.18 o 
   4  19   1       23.85       26.18      1.59 o 
   5  19   1        7.27        7.74      1.16 o 
   6  19   1       43.01       48.98      2.01 o 
   7  19   1        3.69        3.57      1.27 o 
   8  19   1        0.81       -2.97      2.97 o 
  -7  20   1       57.52       63.38      3.92 o 
  -6  20   1       16.38       16.27      2.01 o 
  -5  20   1       43.62       44.52      1.95 o 
  -4  20   1       39.73       39.78      1.58 o 
  -3  20   1      132.13      138.51      2.63 o 
  -2  20   1       14.03       19.71      1.35 o 
  -1  20   1        6.20        6.49      1.07 o 
   0  20   1        0.00       -0.77      0.92 o 
   1  20   1       86.32       91.02      2.14 o 
   2  20   1        9.52       17.77      1.31 o 
   3  20   1      175.80      177.60      3.00 o 
   4  20   1       12.76        9.13      1.21 o 
   5  20   1        1.30        0.54      1.59 o 
   6  20   1      143.07      156.46      4.05 o 
   7  20   1        0.45        7.43      3.47 o 
  -6  21   1       13.29        6.35      3.84 o 
  -5  21   1       10.56        7.73      1.96 o 
  -4  21   1       17.42       17.65      1.40 o 
  -3  21   1       24.03       25.86      1.45 o 
  -2  21   1       79.72       91.05      2.23 o 
  -1  21   1        0.29       -0.97      0.97 o 
   0  21   1       56.66       50.79      1.80 o 
   1  21   1       14.60       15.54      1.27 o 
   2  21   1      247.52      255.56      4.08 o 
   3  21   1      271.87      282.58      4.38 o 
   4  21   1       36.91       36.77      1.90 o 
   5  21   1        0.42       -2.48      2.63 o 
  -4  22   1        0.00       -1.17      2.18 o 
  -3  22   1       99.97      113.82      4.79 o 
  -2  22   1        0.17       -0.01      1.21 o 
  -1  22   1        9.71       11.35      1.41 o 
   0  22   1       25.61       25.80      1.61 o 
   1  22   1        2.99        2.50      1.22 o 
   2  22   1       45.74       56.40      2.46 o 
   3  22   1        3.70        6.59      1.78 o 
   4  22   1        9.50       11.99      3.22 o 
  -1  23   1       18.62       16.34      4.46 o 
 -15   0   2       12.37       11.60      1.85 o 
 -14   0   2       13.17       12.65      1.80 o 
 -13   0   2       45.25       59.34      2.60 o 
 -12   0   2      561.11      564.39     12.47 o 
 -11   0   2      295.80      292.38      4.93 o 
 -10   0   2     3040.88     2977.99     38.79 o 
  -9   0   2      886.18      848.95     11.34 o 
  -8   0   2      228.24      193.52      2.70 o 
  -7   0   2      627.89      649.99      7.05 o 
  -6   0   2        0.95        4.77      0.62 o 
  -5   0   2     1101.54     1186.55     12.47 o 
  -4   0   2       20.58       24.40      0.41 o 
  -3   0   2     3084.40     3305.17     31.59 o 
  -2   0   2     9106.43     9166.10    121.55 o 
  -1   0   2     3121.86     3207.31     50.92 o 
   0   0   2     1570.72     1533.34     25.37 o 
   1   0   2      270.01      285.20      3.08 o 
   2   0   2       80.03       61.09      1.06 o 
   3   0   2      315.16      325.61      3.98 o 
   4   0   2     4513.92     5016.19     57.40 o 
   5   0   2       71.01       58.34      1.26 o 
   6   0   2      468.87      495.91     13.20 o 
   7   0   2      511.85      486.65      7.89 o 
   8   0   2       70.28       58.63      1.31 o 
   9   0   2      102.08       74.88      2.29 o 
  10   0   2      481.34      457.20     11.55 o 
  11   0   2       48.36       54.27      4.04 o 
  12   0   2        1.60        2.60      1.33 o 
  13   0   2       23.01       19.29      1.99 o 
  14   0   2        6.42        9.90      3.47 o 
 -16   1   2        0.56        3.47      2.97 o 
 -15   1   2       10.21       12.56      1.32 o 
 -14   1   2        0.85        0.62      1.00 o 
 -13   1   2        1.66        3.15      0.99 o 
 -12   1   2       27.61       26.27      1.15 o 
 -11   1   2       60.99       60.38      1.44 o 
 -10   1   2      169.04      161.27      2.17 o 
  -9   1   2      604.66      580.35      5.41 o 
  -8   1   2       76.83       67.76      0.92 o 
  -7   1   2       40.70       27.26      0.56 o 
  -6   1   2       14.08       18.77      0.53 o 
  -5   1   2       62.60       75.32      0.84 o 
  -4   1   2      113.66      129.25      1.23 o 
  -3   1   2        0.66        2.56      0.46 o 
  -2   1   2      275.34      324.72      2.18 o 
  -1   1   2      783.33      859.28      5.51 o 
   0   1   2     5979.48     6083.00     64.01 o 
   1   1   2     2612.69     2646.42     19.47 o 
   2   1   2     1371.53     1428.99     11.59 o 
   3   1   2       23.48       14.42      0.54 o 
   4   1   2       65.65       63.57      0.72 o 
   5   1   2     1206.67     1452.10     13.05 o 
   6   1   2      285.89      268.68      3.53 o 
   7   1   2       11.30        4.22      0.37 o 
   8   1   2       59.13       71.24      1.04 o 
   9   1   2      198.94      174.80      2.37 o 
  10   1   2        8.90        7.83      0.71 o 
  11   1   2        0.51       -0.54      0.98 o 
  12   1   2        0.13        0.50      0.92 o 
  13   1   2       13.30       15.13      1.31 o 
  14   1   2      403.16      451.74     10.68 o 
 -15   2   2        0.00        1.61      1.10 o 
 -14   2   2        2.61        2.99      1.05 o 
 -13   2   2      278.29      265.45      4.03 o 
 -12   2   2      110.34      112.78      2.06 o 
 -11   2   2      179.08      174.15      2.39 o 
 -10   2   2      336.38      297.29      3.36 o 
  -9   2   2     1481.77     1361.10     12.05 o 
  -8   2   2      159.45      132.76      1.79 o 
  -7   2   2        1.62        2.50      0.38 o 
  -6   2   2        1.52        4.77      0.40 o 
  -5   2   2        0.89        4.23      0.26 o 
  -4   2   2       46.05       42.07      0.63 o 
  -3   2   2     4634.29     4685.13     34.27 o 
  -2   2   2      353.22      340.38      2.40 o 
  -1   2   2     6498.85     6531.70     41.54 o 
   0   2   2     3252.41     3320.45     24.20 o 
   1   2   2     4347.39     4354.93     32.03 o 
   2   2   2     3350.48     3354.15     28.48 o 
   3   2   2      267.67      275.83      2.58 o 
   4   2   2      119.80      137.99      1.37 o 
   5   2   2      550.90      596.93      6.98 o 
   6   2   2      360.59      350.95      3.01 o 
   7   2   2       12.14        9.07      0.54 o 
   8   2   2      280.00      242.75      2.76 o 
   9   2   2      185.44      171.96      2.14 o 
  10   2   2      114.20      109.58      1.99 o 
  11   2   2       27.48       29.46      1.32 o 
  12   2   2       45.11       39.11      1.59 o 
  13   2   2       19.85       20.28      1.40 o 
  14   2   2        0.43       -1.93      1.93 o 
 -15   3   2        9.35        8.29      1.62 o 
 -14   3   2       18.53       17.91      1.40 o 
 -13   3   2        4.20        5.28      1.03 o 
 -12   3   2       11.44       10.00      0.88 o 
 -11   3   2        2.21        3.40      0.63 o 
 -10   3   2       37.46       37.78      1.02 o 
  -9   3   2      318.52      286.70      3.16 o 
  -8   3   2       42.25       48.45      0.90 o 
  -7   3   2        0.24        1.16      0.31 o 
  -6   3   2     1559.49     1662.77     16.38 o 
  -5   3   2      546.15      655.20      5.51 o 
  -4   3   2      382.97      422.06      3.40 o 
  -3   3   2     3981.97     4093.81     35.20 o 
  -2   3   2     2996.25     3055.64     22.34 o 
  -1   3   2      915.49     1007.41      7.21 o 
   0   3   2      331.46      388.52      3.15 o 
   1   3   2     2565.67     2641.58     25.58 o 
   2   3   2     2266.49     2395.16     18.48 o 
   3   3   2     1584.02     1737.10     14.92 o 
   4   3   2        4.78       13.55      0.61 o 
   5   3   2      534.54      565.28      4.85 o 
   6   3   2      757.89      738.71      5.96 o 
   7   3   2      855.82      835.49      8.07 o 
   8   3   2       62.48       51.75      1.03 o 
   9   3   2       80.98       75.40      1.40 o 
  10   3   2       72.54       73.54      1.60 o 
  11   3   2        6.03        9.67      1.02 o 
  12   3   2       20.92       19.94      1.28 o 
  13   3   2      124.97      128.82      2.80 o 
  14   3   2       37.73       40.63      3.14 o 
 -15   4   2       15.19       15.70      1.72 o 
 -14   4   2       72.00       82.39      2.58 o 
 -13   4   2       87.88       88.83      2.18 o 
 -12   4   2       55.92       59.41      1.55 o 
 -11   4   2       14.52       12.12      0.85 o 
 -10   4   2        0.37        0.91      0.50 o 
  -9   4   2       49.48       41.59      0.98 o 
  -8   4   2     2007.71     1980.63     18.32 o 
  -7   4   2       31.26       35.07      0.60 o 
  -6   4   2      348.26      412.39      3.64 o 
  -5   4   2      135.96      180.27      1.63 o 
  -4   4   2       96.16       98.45      1.31 o 
  -3   4   2      409.04      455.63      3.68 o 
  -2   4   2      587.39      595.86      4.57 o 
  -1   4   2     1094.62     1210.30      9.06 o 
   0   4   2       49.44       45.17      0.52 o 
   1   4   2       26.85       22.25      0.45 o 
   2   4   2        0.93        1.31      0.15 o 
   3   4   2     1032.79     1101.19      8.66 o 
   4   4   2      102.88       94.86      1.00 o 
   5   4   2        0.40        1.91      0.28 o 
   6   4   2        0.81        0.53      0.29 o 
   7   4   2      350.15      353.31      3.51 o 
   8   4   2      377.44      328.34      3.37 o 
   9   4   2        4.16        1.24      0.51 o 
  10   4   2       84.07       74.05      1.62 o 
  11   4   2      287.52      270.33      3.95 o 
  12   4   2      221.97      218.33      3.58 o 
  13   4   2       77.60       85.78      2.32 o 
  14   4   2       62.62       74.77      5.20 o 
 -15   5   2       10.79       12.25      1.82 o 
 -14   5   2       13.05       14.85      1.47 o 
 -13   5   2       21.11       21.86      1.22 o 
 -12   5   2      102.54      110.57      2.11 o 
 -11   5   2       13.07       10.97      0.83 o 
 -10   5   2      153.16      169.42      2.10 o 
  -9   5   2      566.93      514.24      5.01 o 
  -8   5   2       26.80       24.19      0.74 o 
  -7   5   2       11.65       16.09      0.52 o 
  -6   5   2       11.85       11.76      0.45 o 
  -5   5   2      321.15      402.34      3.55 o 
  -4   5   2        0.17        1.77      0.24 o 
  -3   5   2      778.83      877.01      7.32 o 
  -2   5   2      309.52      337.12      2.83 o 
  -1   5   2     2577.35     2791.69     21.67 o 
   0   5   2      966.35      937.19      7.76 o 
   1   5   2     2276.84     2485.47     20.17 o 
   2   5   2        2.40        1.17      0.20 o 
   3   5   2     1016.73     1263.82      9.95 o 
   4   5   2      620.26      656.70      5.32 o 
   5   5   2      230.24      266.80      2.39 o 
   6   5   2        2.40        7.52      0.40 o 
   7   5   2      653.01      556.55      5.25 o 
   8   5   2      211.93      158.13      1.99 o 
   9   5   2      290.82      252.46      3.37 o 
  10   5   2      151.23      138.10      2.45 o 
  11   5   2       43.39       43.08      1.75 o 
  12   5   2       62.07       67.20      2.02 o 
  13   5   2       95.35      104.76      2.55 o 
  14   5   2        0.02        0.00      2.72 o 
 -15   6   2       81.24       84.44      4.62 o 
 -14   6   2       47.98       52.64      2.79 o 
 -13   6   2      389.14      409.75      5.15 o 
 -12   6   2      227.79      233.94      3.32 o 
 -11   6   2      219.69      212.67      3.00 o 
 -10   6   2      145.95      144.37      1.91 o 
  -9   6   2       73.65       58.82      1.12 o 
  -8   6   2       18.93       17.40      0.63 o 
  -7   6   2      336.54      340.81      3.19 o 
  -6   6   2      233.37      256.38      2.47 o 
  -5   6   2       28.57       18.58      0.71 o 
  -4   6   2      183.32      217.98      2.08 o 
  -3   6   2       37.56       38.68      0.65 o 
  -2   6   2      165.38      172.31      1.61 o 
  -1   6   2       18.07       18.49      0.83 o 
   0   6   2        3.04        1.51      0.20 o 
   1   6   2      410.84      482.94      4.19 o 
   2   6   2     1073.25     1201.34      9.97 o 
   3   6   2      822.05      893.82      7.87 o 
   4   6   2       51.92       72.98      0.98 o 
   5   6   2        0.08        0.52      0.29 o 
   6   6   2       19.39       12.11      0.48 o 
   7   6   2      232.00      254.03      2.75 o 
   8   6   2       37.02       28.15      1.01 o 
   9   6   2       13.57        8.95      0.66 o 
  10   6   2       26.92       24.48      1.02 o 
  11   6   2        3.85        5.64      1.02 o 
  12   6   2      252.53      269.04      4.16 o 
  13   6   2        5.58        7.84      1.29 o 
 -15   7   2        9.68        3.22      3.22 o 
 -14   7   2       44.60       53.11      2.26 o 
 -13   7   2       49.48       52.98      1.87 o 
 -12   7   2      263.15      273.25      3.75 o 
 -11   7   2        8.67        7.31      0.86 o 
 -10   7   2      221.90      224.42      2.63 o 
  -9   7   2        2.11        0.85      0.50 o 
  -8   7   2       61.97       41.24      0.91 o 
  -7   7   2        4.35        7.18      0.45 o 
  -6   7   2        5.30        8.75      0.44 o 
  -5   7   2     1301.11     1252.79     10.46 o 
  -4   7   2       10.99        9.87      0.39 o 
  -3   7   2        0.92        0.31      0.26 o 
  -2   7   2     2489.86     2728.52     21.27 o 
  -1   7   2      404.64      436.10      4.07 o 
   0   7   2      263.20      258.26      2.29 o 
   1   7   2        2.04        7.03      0.47 o 
   2   7   2     1696.44     1858.04     15.26 o 
   3   7   2       39.57       41.82      0.74 o 
   4   7   2      651.26      613.06      6.36 o 
   5   7   2      416.08      388.48      3.58 o 
   6   7   2        6.76        4.90      0.43 o 
   7   7   2      308.11      257.45      2.83 o 
   8   7   2      194.55      164.20      2.08 o 
   9   7   2       26.74       26.86      1.02 o 
  10   7   2       50.68       58.81      1.45 o 
  11   7   2      281.50      273.23      3.75 o 
  12   7   2       87.03       92.58      2.37 o 
  13   7   2      114.89      126.94      2.83 o 
 -15   8   2        1.77       -2.97      2.97 o 
 -14   8   2       50.00       49.65      3.53 o 
 -13   8   2        1.87        0.93      1.04 o 
 -12   8   2      123.03      145.97      2.54 o 
 -11   8   2       20.02       21.61      1.09 o 
 -10   8   2      295.45      290.00      3.49 o 
  -9   8   2       54.80       48.29      1.12 o 
  -8   8   2        0.23        1.58      0.45 o 
  -7   8   2      331.25      328.96      3.34 o 
  -6   8   2      350.34      289.71      2.83 o 
  -5   8   2       26.75       32.98      0.75 o 
  -4   8   2      116.96      132.28      1.50 o 
  -3   8   2       44.58       72.94      0.92 o 
  -2   8   2      938.06     1073.71      9.47 o 
  -1   8   2       30.42       38.10      0.76 o 
   0   8   2     1459.50     1601.09     13.87 o 
   1   8   2      358.14      355.27      3.73 o 
   2   8   2     1050.98     1130.40      9.48 o 
   3   8   2      142.84      140.95      1.58 o 
   4   8   2      193.51      229.83      2.34 o 
   5   8   2      692.71      646.74      5.97 o 
   6   8   2       61.43       58.59      1.01 o 
   7   8   2      712.13      624.49      5.95 o 
   8   8   2       50.00       43.04      1.12 o 
   9   8   2      117.22      112.84      1.89 o 
  10   8   2        0.18       -0.73      0.73 o 
  11   8   2       10.35       15.23      1.14 o 
  12   8   2      331.18      344.31      5.04 o 
  13   8   2       60.76       67.39      2.68 o 
 -14   9   2        1.22        0.39      1.27 o 
 -13   9   2        2.81        1.17      1.01 o 
 -12   9   2      116.58      118.17      2.61 o 
 -11   9   2       15.92       19.88      1.11 o 
 -10   9   2       29.08       26.90      1.04 o 
  -9   9   2      195.95      184.32      2.30 o 
  -8   9   2        7.04       10.67      0.66 o 
  -7   9   2      131.41      119.67      1.55 o 
  -6   9   2       88.14       95.70      1.32 o 
  -5   9   2       27.39       32.14      0.76 o 
  -4   9   2        2.19        1.03      0.33 o 
  -3   9   2        4.46        2.48      0.35 o 
  -2   9   2       90.05      105.26      1.38 o 
  -1   9   2      238.54      215.80      2.31 o 
   0   9   2      568.44      541.38      5.06 o 
   1   9   2        0.47        2.52      0.28 o 
   2   9   2       21.27       38.29      0.77 o 
   3   9   2      147.82      121.13      1.55 o 
   4   9   2       81.82       87.22      1.22 o 
   5   9   2       54.44       39.91      0.88 o 
   6   9   2      118.53      149.13      2.34 o 
   7   9   2      422.58      366.20      3.84 o 
   8   9   2      164.43      159.48      2.13 o 
   9   9   2      114.11      115.91      1.98 o 
  10   9   2        0.01       -0.75      0.75 o 
  11   9   2      103.58      111.21      2.30 o 
  12   9   2       18.49       18.09      1.44 o 
  13   9   2       46.42       50.87      2.94 o 
 -14  10   2       13.06       13.22      1.97 o 
 -13  10   2        0.09        0.58      1.16 o 
 -12  10   2       10.16        6.66      1.11 o 
 -11  10   2      209.50      231.65      3.38 o 
 -10  10   2       22.47       21.51      0.99 o 
  -9  10   2        7.48        5.16      0.75 o 
  -8  10   2      136.64      126.95      1.81 o 
  -7  10   2       99.71       80.65      1.28 o 
  -6  10   2      308.28      275.19      2.81 o 
  -5  10   2      479.12      485.14      4.46 o 
  -4  10   2       68.40       64.66      1.25 o 
  -3  10   2       99.62       71.81      1.16 o 
  -2  10   2       44.62       49.38      0.95 o 
  -1  10   2       69.68       98.92      1.47 o 
   0  10   2      570.35      585.39      5.48 o 
   1  10   2      241.80      275.98      2.73 o 
   2  10   2      127.05      121.54      1.49 o 
   3  10   2       14.28       13.63      0.53 o 
   4  10   2      139.13      138.81      1.69 o 
   5  10   2      304.46      285.51      2.90 o 
   6  10   2       15.13        6.60      0.61 o 
   7  10   2       40.14       31.91      1.35 o 
   8  10   2       14.27       18.66      0.88 o 
   9  10   2      209.26      201.86      2.80 o 
  10  10   2       52.58       62.56      2.00 o 
  11  10   2      179.28      196.85      3.20 o 
  12  10   2       34.64       38.58      1.80 o 
  13  10   2       16.50       15.35      3.47 o 
 -14  11   2        4.56       -0.25      3.47 o 
 -13  11   2       91.45       96.81      2.82 o 
 -12  11   2       79.07       80.95      2.50 o 
 -11  11   2        3.54        2.70      0.97 o 
 -10  11   2       13.26       12.65      0.94 o 
  -9  11   2        1.94        1.75      0.68 o 
  -8  11   2      183.09      185.72      2.36 o 
  -7  11   2      121.56      106.02      1.54 o 
  -6  11   2      294.12      248.26      2.65 o 
  -5  11   2        8.05       16.85      0.64 o 
  -4  11   2      226.93      220.49      2.53 o 
  -3  11   2       31.25       47.77      1.04 o 
  -2  11   2      502.78      462.51      4.52 o 
  -1  11   2      253.67      250.32      2.88 o 
   0  11   2      150.40      149.91      1.73 o 
   1  11   2        2.60        1.29      0.93 o 
   2  11   2     1528.68     1526.83     12.83 o 
   3  11   2       20.04       24.69      0.74 o 
   4  11   2       70.71       58.41      1.09 o 
   5  11   2      178.13      158.48      1.93 o 
   6  11   2       89.65       95.30      1.58 o 
   7  11   2      222.94      218.96      2.69 o 
   8  11   2        8.75        5.45      0.77 o 
   9  11   2      186.49      181.42      2.69 o 
  10  11   2      146.09      147.61      2.48 o 
  11  11   2      386.46      408.75      5.70 o 
  12  11   2        3.58        1.81      1.37 o 
 -13  12   2        0.30        0.11      1.29 o 
 -12  12   2        1.89        0.89      1.21 o 
 -11  12   2       61.31       72.03      2.16 o 
 -10  12   2      357.50      361.05      4.61 o 
  -9  12   2        0.96        1.97      0.80 o 
  -8  12   2       43.62       37.20      1.16 o 
  -7  12   2      455.30      415.14      4.29 o 
  -6  12   2        7.36        8.29      0.64 o 
  -5  12   2      227.76      219.81      2.59 o 
  -4  12   2        2.01        4.04      0.55 o 
  -3  12   2      137.60      121.63      1.73 o 
  -2  12   2        2.17        0.74      0.49 o 
  -1  12   2      242.63      249.03      2.99 o 
   0  12   2      135.05      136.67      1.97 o 
   1  12   2     1033.92     1032.80      9.93 o 
   2  12   2      536.72      516.44      5.04 o 
   3  12   2       30.66       32.10      1.00 o 
   4  12   2       11.98       12.85      0.63 o 
   5  12   2      181.48      162.71      2.02 o 
   6  12   2        1.09       -0.21      0.54 o 
   7  12   2       35.08       28.24      1.01 o 
   8  12   2       21.54       19.04      1.10 o 
   9  12   2       30.20       35.73      1.42 o 
  10  12   2      124.34      127.94      2.53 o 
  11  12   2      104.43      116.64      2.81 o 
  12  12   2       33.08       35.37      3.09 o 
 -13  13   2        1.22        8.17      2.97 o 
 -12  13   2      110.72      113.89      3.28 o 
 -11  13   2       13.56       12.34      1.44 o 
 -10  13   2       25.45       27.72      1.50 o 
  -9  13   2        7.60        6.76      0.93 o 
  -8  13   2        0.37       -0.63      0.63 o 
  -7  13   2        9.98       10.35      0.76 o 
  -6  13   2       46.96       43.69      1.15 o 
  -5  13   2       64.71       59.85      1.35 o 
  -4  13   2      145.94      140.60      2.26 o 
  -3  13   2        0.02       -0.13      0.53 o 
  -2  13   2       17.83       15.58      0.81 o 
  -1  13   2      107.37       82.17      1.54 o 
   0  13   2       13.18        9.78      0.78 o 
   1  13   2      264.12      238.59      2.98 o 
   2  13   2      537.42      506.61      5.38 o 
   3  13   2       63.52       68.47      1.46 o 
   4  13   2       48.08       50.00      1.31 o 
   5  13   2        4.68        6.31      0.79 o 
   6  13   2       53.28       51.46      1.51 o 
   7  13   2       33.55       25.44      1.17 o 
   8  13   2        7.66        8.23      1.08 o 
   9  13   2      332.36      335.33      4.85 o 
  10  13   2       38.37       36.83      1.72 o 
  11  13   2       74.26       83.00      2.65 o 
 -12  14   2        4.73        4.84      1.57 o 
 -11  14   2       14.14       18.35      1.64 o 
 -10  14   2        0.18       -1.38      1.38 o 
  -9  14   2       59.62       59.22      2.12 o 
  -8  14   2      133.01      124.37      2.23 o 
  -7  14   2       51.42       52.65      1.38 o 
  -6  14   2      473.30      438.12      4.83 o 
  -5  14   2        1.82        0.45      0.67 o 
  -4  14   2      102.22       93.55      1.75 o 
  -3  14   2       19.01       11.70      0.79 o 
  -2  14   2        5.51        2.22      0.64 o 
  -1  14   2      709.95      680.27      6.96 o 
   0  14   2      308.37      297.37      3.57 o 
   1  14   2       86.24       79.52      1.61 o 
   2  14   2        5.33        4.87      0.70 o 
   3  14   2       18.18       18.02      0.93 o 
   4  14   2       43.82       52.49      1.37 o 
   5  14   2        5.57        6.79      0.85 o 
   6  14   2       18.10       18.17      1.10 o 
   7  14   2       12.98       11.35      1.03 o 
   8  14   2        0.83       -0.91      0.97 o 
   9  14   2      134.54      147.76      2.97 o 
  10  14   2      151.84      183.30      3.43 o 
  11  14   2       48.23       55.66      2.57 o 
 -12  15   2      173.05      187.17      7.68 o 
 -11  15   2       99.51      112.71      3.11 o 
 -10  15   2       23.72       29.92      1.78 o 
  -9  15   2      206.63      205.47      3.93 o 
  -8  15   2       98.59      100.67      2.31 o 
  -7  15   2       50.74       55.12      2.18 o 
  -6  15   2       13.65       13.46      1.13 o 
  -5  15   2       50.85       50.75      1.51 o 
  -4  15   2       64.06       61.59      1.53 o 
  -3  15   2        2.35        3.24      0.69 o 
  -2  15   2      107.95       91.25      1.77 o 
  -1  15   2      270.37      272.75      3.42 o 
   0  15   2      270.46      276.81      3.70 o 
   1  15   2        5.84       11.94      1.16 o 
   2  15   2      515.75      482.08      5.30 o 
   3  15   2       48.45       53.69      1.45 o 
   4  15   2        2.38        2.52      0.71 o 
   5  15   2       21.83       19.97      1.14 o 
   6  15   2       77.48       75.30      1.85 o 
   7  15   2       50.95       41.49      1.52 o 
   8  15   2       13.13       12.96      1.25 o 
   9  15   2       12.70       15.62      1.41 o 
  10  15   2       56.75       52.51      2.09 o 
  11  15   2       11.03       10.40      3.22 o 
 -11  16   2      466.40      513.99     17.45 o 
 -10  16   2        3.60        5.82      1.48 o 
  -9  16   2       10.30       11.74      1.49 o 
  -8  16   2        0.46        0.33      1.15 o 
  -7  16   2        0.22        0.87      0.86 o 
  -6  16   2       25.23       23.97      1.12 o 
  -5  16   2       74.73       68.92      1.78 o 
  -4  16   2       22.28       22.35      1.06 o 
  -3  16   2      117.03      104.68      1.96 o 
  -2  16   2       48.86       44.16      1.50 o 
  -1  16   2        0.21        1.65      0.71 o 
   0  16   2       10.17        8.40      0.94 o 
   1  16   2        0.73        0.78      0.75 o 
   2  16   2        0.14        0.55      0.71 o 
   3  16   2        0.03        0.19      0.72 o 
   4  16   2        0.01        0.20      0.74 o 
   5  16   2       71.04       66.55      1.85 o 
   6  16   2        3.49        3.14      1.20 o 
   7  16   2       10.11        9.32      1.09 o 
   8  16   2        2.98        0.44      1.13 o 
   9  16   2       42.16       43.43      1.91 o 
  10  16   2       76.43       87.03      3.54 o 
 -11  17   2      224.82      264.17     11.14 o 
 -10  17   2       25.66       27.36      1.89 o 
  -9  17   2       95.32      107.77      3.03 o 
  -8  17   2       77.30       79.46      4.11 o 
  -7  17   2       11.94       14.16      1.22 o 
  -6  17   2      133.86      137.07      2.37 o 
  -5  17   2      112.29      111.98      2.29 o 
  -4  17   2        6.11        6.28      0.87 o 
  -3  17   2      249.63      244.18      3.32 o 
  -2  17   2        0.00       -0.45      0.74 o 
  -1  17   2       61.92       64.62      1.78 o 
   0  17   2       96.30      103.44      2.06 o 
   1  17   2       79.54       84.03      1.87 o 
   2  17   2       16.09       13.65      1.21 o 
   3  17   2       45.87       40.15      1.39 o 
   4  17   2       19.96       16.84      1.20 o 
   5  17   2      121.32      128.27      2.54 o 
   6  17   2        7.12        7.25      1.08 o 
   7  17   2        6.74        6.32      1.22 o 
   8  17   2        1.41       -0.54      1.15 o 
   9  17   2       45.77       44.80      2.41 o 
 -10  18   2       77.38       74.77      5.20 o 
  -9  18   2        7.94        4.06      1.50 o 
  -8  18   2      396.39      434.69      7.81 o 
  -7  18   2      125.43      144.71      3.40 o 
  -6  18   2       83.06       77.21      2.69 o 
  -5  18   2       22.60       23.99      1.34 o 
  -4  18   2       25.65       27.12      1.27 o 
  -3  18   2        2.88        3.18      0.89 o 
  -2  18   2        9.21        8.84      0.95 o 
  -1  18   2      112.37      114.43      2.19 o 
   0  18   2       34.58       32.68      1.33 o 
   1  18   2        0.19        1.69      1.11 o 
   2  18   2        3.56        2.91      0.88 o 
   3  18   2       19.69       16.85      1.13 o 
   4  18   2      229.17      222.91      3.52 o 
   5  18   2        5.70        4.88      1.10 o 
   6  18   2      182.90      192.63      3.59 o 
   7  18   2       39.14       41.40      1.85 o 
   8  18   2       21.26       17.63      2.53 o 
  -9  19   2      118.04      112.90      6.19 o 
  -8  19   2        1.61        1.51      1.41 o 
  -7  19   2       48.09       52.07      2.35 o 
  -6  19   2        0.72        0.73      1.09 o 
  -5  19   2       16.87       13.47      1.21 o 
  -4  19   2       45.04       50.20      1.68 o 
  -3  19   2       31.27       33.83      1.47 o 
  -2  19   2        3.38        3.36      0.96 o 
  -1  19   2        1.23        0.90      0.85 o 
   0  19   2       13.51       13.49      1.10 o 
   1  19   2      294.00      296.46      3.96 o 
   2  19   2       61.34       55.28      1.75 o 
   3  19   2        0.02       -0.93      0.97 o 
   4  19   2        0.34        1.79      1.02 o 
   5  19   2      162.83      171.20      3.44 o 
   6  19   2        7.60        6.81      1.31 o 
   7  19   2       98.70       93.05      4.11 o 
  -7  20   2       17.71       11.14      3.96 o 
  -6  20   2       20.23       20.93      1.72 o 
  -5  20   2      106.71      103.41      2.44 o 
  -4  20   2       20.01       17.42      1.33 o 
  -3  20   2      195.48      197.85      3.14 o 
  -2  20   2        6.90        4.85      1.03 o 
  -1  20   2        1.97        0.94      0.91 o 
   0  20   2       12.50       16.16      1.21 o 
   1  20   2       41.41       46.19      1.65 o 
   2  20   2      196.17      198.36      3.42 o 
   3  20   2        3.97        4.67      1.25 o 
   4  20   2        0.23       -0.04      1.14 o 
   5  20   2      194.35      207.52      3.88 o 
   6  20   2        1.54       -0.50      2.72 o 
  -6  21   2       71.98       81.95      6.93 o 
  -5  21   2      140.63      143.59      3.51 o 
  -4  21   2        6.15        7.29      1.32 o 
  -3  21   2       91.03       98.69      2.87 o 
  -2  21   2       53.32       55.30      2.08 o 
  -1  21   2        1.91       -0.50      1.09 o 
   0  21   2        8.05        9.65      1.24 o 
   1  21   2      120.96      127.46      2.77 o 
   2  21   2      342.88      376.41      5.69 o 
   3  21   2      594.95      601.11      8.80 o 
   4  21   2       54.95       49.25      3.65 o 
   5  21   2        4.83        6.93      2.45 o 
  -4  22   2       32.80       37.14      5.20 o 
  -3  22   2       21.04       22.29      2.32 o 
  -2  22   2        1.42        0.45      1.30 o 
  -1  22   2        1.52       -0.36      1.12 o 
   0  22   2       10.25        8.78      1.27 o 
   1  22   2        3.66        2.82      1.84 o 
   2  22   2       62.14       63.33      3.29 o 
 -15   1   3       12.63       12.69      1.85 o 
 -14   1   3      266.64      272.27      5.22 o 
 -13   1   3       24.26       26.16      1.22 o 
 -12   1   3      314.73      311.64      3.67 o 
 -11   1   3      439.51      417.92      4.85 o 
 -10   1   3       10.11       10.35      0.74 o 
  -9   1   3      997.87      966.30      9.28 o 
  -8   1   3      977.02      928.33      8.27 o 
  -7   1   3      136.12      162.83      1.70 o 
  -6   1   3      303.64      370.27      3.24 o 
  -5   1   3      778.72      832.09      6.90 o 
  -4   1   3      416.26      456.40      3.64 o 
  -3   1   3     2104.86     2204.54     14.95 o 
  -2   1   3     7225.51     7206.31     58.71 o 
  -1   1   3     1835.61     1940.84     13.74 o 
   0   1   3     2865.54     3008.26     21.07 o 
   1   1   3     1862.91     1837.01     13.58 o 
   2   1   3      339.30      366.65      3.13 o 
   3   1   3     2375.94     2671.49     22.79 o 
   4   1   3       67.20       95.43      1.13 o 
   5   1   3      350.82      371.79      3.94 o 
   6   1   3       11.07        8.93      0.35 o 
   7   1   3      339.33      289.59      2.93 o 
   8   1   3        0.00       -0.19      0.48 o 
   9   1   3       26.52       23.69      0.88 o 
  10   1   3       36.93       27.83      1.05 o 
  11   1   3        2.70        4.28      0.92 o 
  12   1   3       18.03       19.88      1.62 o 
  13   1   3       32.58       35.49      1.71 o 
 -15   2   3        5.89        5.95      1.31 o 
 -14   2   3      117.97      123.97      2.65 o 
 -13   2   3        2.17        0.36      0.79 o 
 -12   2   3       28.95       28.72      1.06 o 
 -11   2   3       81.56       75.73      1.46 o 
 -10   2   3       48.15       40.74      1.16 o 
  -9   2   3      822.13      776.36      7.10 o 
  -8   2   3      138.66      121.68      1.57 o 
  -7   2   3       54.04       45.62      0.78 o 
  -6   2   3        0.68        1.40      0.36 o 
  -5   2   3     2446.80     2737.39     23.45 o 
  -4   2   3       65.84       82.42      0.98 o 
  -3   2   3        9.64        9.51      0.37 o 
  -2   2   3     9970.59     9920.01     83.53 o 
  -1   2   3     6455.49     6622.85     90.01 o 
   0   2   3     1189.36     1273.47      9.85 o 
   1   2   3     3116.38     3243.60     23.80 o 
   2   2   3      395.21      431.14      3.90 o 
   3   2   3      193.65      202.36      2.01 o 
   4   2   3        3.60       11.23      0.39 o 
   5   2   3      611.24      658.11      5.93 o 
   6   2   3        8.69        9.97      0.47 o 
   7   2   3      129.20      138.07      1.94 o 
   8   2   3       43.68       38.86      0.94 o 
   9   2   3      125.25      110.24      1.72 o 
  10   2   3       74.56       82.89      1.55 o 
  11   2   3       42.44       35.73      1.47 o 
  12   2   3       95.59      110.40      2.45 o 
  13   2   3       43.37       48.89      1.92 o 
 -16   3   3       18.29       18.57      3.47 o 
 -15   3   3       14.37       14.13      1.54 o 
 -14   3   3        2.80        1.64      1.16 o 
 -13   3   3       11.55       11.85      1.03 o 
 -12   3   3       32.55       35.12      1.26 o 
 -11   3   3       50.88       51.44      1.25 o 
 -10   3   3       48.33       39.61      1.23 o 
  -9   3   3     1757.99     1675.64     14.69 o 
  -8   3   3      155.67      143.41      1.79 o 
  -7   3   3      988.12     1021.30      9.05 o 
  -6   3   3     1239.57     1433.81     13.27 o 
  -5   3   3      442.64      471.62      4.29 o 
  -4   3   3      172.34      186.88      1.56 o 
  -3   3   3        8.09       10.95      0.25 o 
  -2   3   3       20.79       16.65      0.29 o 
  -1   3   3       13.59        8.95      0.34 o 
   0   3   3     1847.47     2010.52     15.47 o 
   1   3   3        8.30       22.52      0.36 o 
   2   3   3       10.64       12.19      0.40 o 
   3   3   3      150.96      149.39      1.79 o 
   4   3   3      434.91      498.78      4.56 o 
   5   3   3      167.06      177.80      1.91 o 
   6   3   3        4.43        5.58      0.42 o 
   7   3   3        0.97       -0.40      0.40 o 
   8   3   3      188.80      146.21      1.85 o 
   9   3   3      232.69      205.80      3.16 o 
  10   3   3      122.55      120.89      2.10 o 
  11   3   3        2.37        2.02      0.92 o 
  12   3   3        6.23        7.62      1.13 o 
  13   3   3        7.60       10.53      1.44 o 
 -16   4   3        0.00        4.70      3.22 o 
 -15   4   3       81.56       94.02      7.16 o 
 -14   4   3      159.06      155.77      3.40 o 
 -13   4   3        0.34       -0.76      0.76 o 
 -12   4   3       34.68       36.49      1.29 o 
 -11   4   3        0.58       -0.59      0.59 o 
 -10   4   3        8.54        7.03      0.66 o 
  -9   4   3     1296.82     1247.91     11.13 o 
  -8   4   3     1355.48     1204.87     10.68 o 
  -7   4   3       52.50       67.28      1.02 o 
  -6   4   3     1082.74     1153.27     10.75 o 
  -5   4   3      120.16      137.69      1.36 o 
  -4   4   3     2316.78     2594.50     19.13 o 
  -3   4   3      160.83      173.53      1.82 o 
  -2   4   3      974.18     1029.90      7.70 o 
  -1   4   3        9.55       12.12      0.52 o 
   0   4   3     1327.58     1406.15     12.01 o 
   1   4   3     1032.03     1129.17      9.30 o 
   2   4   3     1388.76     1535.64     11.97 o 
   3   4   3      619.86      669.48      5.99 o 
   4   4   3       66.37       63.66      0.95 o 
   5   4   3      235.89      247.50      2.55 o 
   6   4   3        1.63        8.59      0.76 o 
   7   4   3      273.58      257.25      2.76 o 
   8   4   3      121.30       98.83      1.52 o 
   9   4   3       23.43       18.47      0.84 o 
  10   4   3       36.85       24.33      1.20 o 
  11   4   3       41.66       39.48      2.44 o 
  12   4   3       57.09       57.40      1.92 o 
  13   4   3       20.21       22.00      1.52 o 
 -15   5   3        0.01        1.05      1.29 o 
 -14   5   3       17.33       16.41      1.50 o 
 -13   5   3       69.89       74.38      1.97 o 
 -12   5   3      129.72      129.38      2.38 o 
 -11   5   3      582.33      551.21      5.80 o 
 -10   5   3        3.57        1.60      0.52 o 
  -9   5   3       64.59       61.37      1.19 o 
  -8   5   3      710.72      674.17      6.25 o 
  -7   5   3      102.26       86.79      1.22 o 
  -6   5   3      139.79      136.39      1.45 o 
  -5   5   3       98.16       96.87      1.12 o 
  -4   5   3       79.64       97.97      1.71 o 
  -3   5   3      218.01      227.61      2.01 o 
  -2   5   3     1149.20     1269.98      9.95 o 
  -1   5   3      737.63      797.68      6.34 o 
   0   5   3      187.44      187.32      1.88 o 
   1   5   3      410.77      462.44      4.01 o 
   2   5   3      718.49      871.96      6.95 o 
   3   5   3      127.40      131.74      1.47 o 
   4   5   3      242.47      260.74      2.64 o 
   5   5   3      840.09      822.31      7.41 o 
   6   5   3      152.73      128.72      1.65 o 
   7   5   3      414.93      383.08      3.84 o 
   8   5   3       22.78       20.96      0.79 o 
   9   5   3       12.68        7.90      0.67 o 
  10   5   3      100.90      104.83      2.02 o 
  11   5   3      615.23      588.81      7.38 o 
  12   5   3      135.63      138.55      2.82 o 
  13   5   3        0.28        1.21      1.16 o 
 -15   6   3        2.95        3.33      1.53 o 
 -14   6   3        0.00       -1.15      1.15 o 
 -13   6   3        5.07        4.91      1.04 o 
 -12   6   3       11.31        9.34      0.92 o 
 -11   6   3        5.76        7.82      0.75 o 
 -10   6   3        4.75        7.17      0.61 o 
  -9   6   3      299.08      307.97      3.24 o 
  -8   6   3      276.69      272.40      3.43 o 
  -7   6   3      201.51      176.53      1.87 o 
  -6   6   3      405.45      382.95      3.47 o 
  -5   6   3      492.39      550.14      5.52 o 
  -4   6   3     2202.16     2568.87     20.94 o 
  -3   6   3      238.54      284.09      2.62 o 
  -2   6   3      750.47      860.04      6.91 o 
  -1   6   3      217.29      219.30      2.00 o 
   0   6   3      343.65      407.35      3.59 o 
   1   6   3      735.14      889.36      7.83 o 
   2   6   3      540.59      558.58      4.83 o 
   3   6   3      595.25      643.39      5.27 o 
   4   6   3      312.06      346.82      3.19 o 
   5   6   3       78.57       86.78      1.28 o 
   6   6   3        6.58        1.37      0.46 o 
   7   6   3       62.15       42.52      1.02 o 
   8   6   3       47.36       41.44      1.09 o 
   9   6   3       78.06       64.55      1.33 o 
  10   6   3       82.99       81.16      1.80 o 
  11   6   3       18.18       19.21      1.30 o 
  12   6   3        5.89       11.68      1.25 o 
  13   6   3        0.51       -0.97      1.45 o 
 -15   7   3      122.36      140.79      8.56 o 
 -14   7   3        4.71        3.34      1.10 o 
 -13   7   3        6.90        6.38      1.05 o 
 -12   7   3        3.42        4.83      0.95 o 
 -11   7   3        0.05        0.79      0.70 o 
 -10   7   3       22.44       23.62      0.84 o 
  -9   7   3      584.62      582.67      5.61 o 
  -8   7   3      893.16      813.91      7.50 o 
  -7   7   3       93.57       84.79      1.18 o 
  -6   7   3        0.01        2.76      0.33 o 
  -5   7   3        5.99        6.56      0.38 o 
  -4   7   3      225.93      244.50      2.51 o 
  -3   7   3      344.78      405.83      3.63 o 
  -2   7   3     1148.30     1295.38     10.29 o 
  -1   7   3       28.52       27.34      0.52 o 
   0   7   3      983.24     1131.92      9.44 o 
   1   7   3     1187.15     1396.24     11.57 o 
   2   7   3      118.41      129.14      1.59 o 
   3   7   3      275.46      231.73      2.59 o 
   4   7   3       14.16        7.73      0.40 o 
   5   7   3      662.90      674.36      5.89 o 
   6   7   3       27.05       40.13      0.98 o 
   7   7   3      198.46      170.75      2.12 o 
   8   7   3      275.95      229.35      2.69 o 
   9   7   3      124.22      118.50      1.92 o 
  10   7   3       19.18       19.31      1.10 o 
  11   7   3        6.96        8.48      1.05 o 
  12   7   3      172.42      175.88      3.29 o 
  13   7   3      110.36      120.69      3.55 o 
 -15   8   3        1.99        4.00      7.30 o 
 -14   8   3       48.50       45.24      1.85 o 
 -13   8   3        5.80        3.75      1.04 o 
 -12   8   3       87.38       97.36      2.34 o 
 -11   8   3      271.20      267.42      3.62 o 
 -10   8   3      101.67      109.67      1.97 o 
  -9   8   3       15.27       12.80      0.68 o 
  -8   8   3       17.49       16.90      0.73 o 
  -7   8   3      529.70      476.85      5.48 o 
  -6   8   3      315.05      299.52      2.91 o 
  -5   8   3      166.56      179.36      1.92 o 
  -4   8   3        1.86        2.41      0.33 o 
  -3   8   3      123.52      114.47      1.35 o 
  -2   8   3       24.79       17.93      0.95 o 
  -1   8   3       89.25      105.41      1.16 o 
   0   8   3        2.76        1.08      0.34 o 
   1   8   3        1.95        0.41      0.38 o 
   2   8   3      525.89      564.50      4.98 o 
   3   8   3       68.22       61.33      0.96 o 
   4   8   3      152.33      162.50      2.00 o 
   5   8   3       11.81        9.78      0.50 o 
   6   8   3       39.20       34.71      0.98 o 
   7   8   3        0.27        3.03      0.58 o 
   8   8   3      114.26      106.02      1.68 o 
   9   8   3       27.81       26.47      1.05 o 
  10   8   3        0.99       -0.31      0.83 o 
  11   8   3       15.03       13.94      1.15 o 
  12   8   3        7.62        8.70      1.30 o 
 -14   9   3       28.79       29.01      1.63 o 
 -13   9   3       29.08       29.20      1.53 o 
 -12   9   3      494.17      487.83      6.52 o 
 -11   9   3      212.90      222.28      3.75 o 
 -10   9   3       10.24       10.20      0.72 o 
  -9   9   3        5.34        5.42      0.61 o 
  -8   9   3       82.05       75.88      1.35 o 
  -7   9   3      838.44      837.22      7.30 o 
  -6   9   3       93.13       87.59      1.35 o 
  -5   9   3        7.57        9.01      0.48 o 
  -4   9   3        5.32        8.08      0.47 o 
  -3   9   3      268.16      277.47      2.56 o 
  -2   9   3        0.85        0.61      0.33 o 
  -1   9   3       64.88       72.44      1.11 o 
   0   9   3      138.41      159.93      1.62 o 
   1   9   3       35.33       31.77      0.71 o 
   2   9   3      288.24      283.27      2.77 o 
   3   9   3      190.70      217.65      2.43 o 
   4   9   3      602.33      571.79      5.12 o 
   5   9   3      585.77      493.89      5.11 o 
   6   9   3      203.36      195.62      2.37 o 
   7   9   3      110.46      109.93      1.71 o 
   8   9   3       64.25       61.42      1.35 o 
   9   9   3        3.84        5.50      0.81 o 
  10   9   3        3.70        3.86      0.97 o 
  11   9   3      358.26      385.34      5.00 o 
  12   9   3      386.06      393.31      5.69 o 
 -14  10   3       18.10       20.37      1.81 o 
 -13  10   3       25.99       26.71      2.35 o 
 -12  10   3       48.07       49.65      1.88 o 
 -11  10   3      268.88      278.19      4.24 o 
 -10  10   3       44.43       51.06      1.31 o 
  -9  10   3        0.00        1.59      0.58 o 
  -8  10   3      303.69      310.07      3.36 o 
  -7  10   3       12.47        7.32      0.54 o 
  -6  10   3      271.44      258.11      2.70 o 
  -5  10   3       11.40       11.15      0.54 o 
  -4  10   3      125.39      135.73      1.64 o 
  -3  10   3      158.60      178.17      2.11 o 
  -2  10   3     1437.83     1515.61     13.30 o 
  -1  10   3      332.62      361.06      4.15 o 
   0  10   3       62.80       52.07      1.03 o 
   1  10   3      124.59       95.51      1.29 o 
   2  10   3     1369.36     1339.51     11.30 o 
   3  10   3       12.29       15.07      1.12 o 
   4  10   3      506.16      519.12      4.77 o 
   5  10   3        4.47       11.97      0.69 o 
   6  10   3      258.37      228.68      3.02 o 
   7  10   3       18.96       18.62      0.85 o 
   8  10   3        6.24       11.21      0.79 o 
   9  10   3       18.65       19.22      1.06 o 
  10  10   3       40.77       33.25      1.43 o 
  11  10   3      301.11      315.32      4.38 o 
  12  10   3       78.90       80.78      3.07 o 
 -14  11   3       38.22       37.20      2.55 o 
 -13  11   3        7.87        5.90      1.54 o 
 -12  11   3       46.83       47.80      2.08 o 
 -11  11   3      117.36      115.50      2.80 o 
 -10  11   3       85.06       78.46      2.06 o 
  -9  11   3       54.15       51.02      1.23 o 
  -8  11   3        0.14        1.80      0.58 o 
  -7  11   3      497.43      467.58      4.90 o 
  -6  11   3      261.68      254.05      3.18 o 
  -5  11   3       83.39       79.13      1.35 o 
  -4  11   3       12.03       12.14      0.64 o 
  -3  11   3       35.28       54.14      1.11 o 
  -2  11   3      145.77      109.96      1.56 o 
  -1  11   3      223.24      226.72      2.70 o 
   0  11   3       31.62       39.10      0.97 o 
   1  11   3      534.16      512.76      4.70 o 
   2  11   3        1.24        0.32      0.63 o 
   3  11   3       67.72       61.12      1.13 o 
   4  11   3        0.01       -0.19      0.46 o 
   5  11   3        1.00        0.22      0.52 o 
   6  11   3       67.46       56.23      1.28 o 
   7  11   3      185.00      179.22      2.52 o 
   8  11   3        2.78        2.47      0.71 o 
   9  11   3        9.75        6.99      0.93 o 
  10  11   3       18.84       16.15      1.12 o 
  11  11   3        1.57        3.36      1.70 o 
  12  11   3      170.84      186.29      7.44 o 
 -14  12   3        2.60       -1.49      3.22 o 
 -13  12   3        6.13        6.37      1.40 o 
 -12  12   3      178.18      181.00      3.98 o 
 -11  12   3       25.09       33.78      2.21 o 
 -10  12   3      288.20      284.97      4.30 o 
  -9  12   3      148.94      140.65      2.39 o 
  -8  12   3        9.11       10.17      0.84 o 
  -7  12   3        1.06        3.40      0.64 o 
  -6  12   3       39.87       30.98      0.99 o 
  -5  12   3       10.98        7.32      0.63 o 
  -4  12   3      487.08      512.09      5.04 o 
  -3  12   3      177.37      165.48      2.10 o 
  -2  12   3      489.12      532.13      5.17 o 
  -1  12   3      190.74      184.10      2.22 o 
   0  12   3     2407.02     2326.29     21.49 o 
   1  12   3     1923.08     1844.09     16.20 o 
   2  12   3       64.75       55.42      1.16 o 
   3  12   3       57.32       63.22      1.20 o 
   4  12   3        0.38        1.03      0.49 o 
   5  12   3       72.50       68.64      1.38 o 
   6  12   3       30.09       32.90      1.07 o 
   7  12   3       62.31       57.97      1.39 o 
   8  12   3      262.21      269.39      3.48 o 
   9  12   3      176.34      184.45      3.03 o 
  10  12   3      131.20      139.37      2.67 o 
  11  12   3       74.28       81.22      2.58 o 
 -13  13   3        1.18       -1.34      1.66 o 
 -12  13   3      283.23      292.80      5.64 o 
 -11  13   3      388.11      418.59      5.89 o 
 -10  13   3       53.95       62.63      2.02 o 
  -9  13   3       95.80       90.79      2.19 o 
  -8  13   3      100.70      114.21      1.96 o 
  -7  13   3      134.93      120.93      1.84 o 
  -6  13   3        0.14        0.21      0.54 o 
  -5  13   3      490.29      457.23      4.65 o 
  -4  13   3      329.33      277.06      3.12 o 
  -3  13   3        2.05        3.30      0.60 o 
  -2  13   3      386.23      345.53      3.92 o 
  -1  13   3      111.69      121.02      1.92 o 
   0  13   3      324.18      319.71      3.69 o 
   1  13   3       87.88      102.15      1.76 o 
   2  13   3        7.38        7.07      0.71 o 
   3  13   3        4.77        3.61      0.66 o 
   4  13   3       76.04       69.64      1.48 o 
   5  13   3       79.01       69.88      1.69 o 
   6  13   3       62.09       64.68      2.26 o 
   7  13   3        3.29        3.55      0.87 o 
   8  13   3       35.08       34.17      2.33 o 
   9  13   3        3.57        2.56      1.08 o 
  10  13   3      132.51      143.41      2.97 o 
  11  13   3      185.44      197.36      5.13 o 
 -12  14   3        0.07        0.59      1.42 o 
 -11  14   3       37.91       44.20      2.31 o 
 -10  14   3      499.04      537.11      7.69 o 
  -9  14   3      102.84      100.33      2.62 o 
  -8  14   3      101.84      103.84      2.25 o 
  -7  14   3       42.24       42.47      1.38 o 
  -6  14   3      128.56      117.35      1.94 o 
  -5  14   3       26.30       28.22      1.05 o 
  -4  14   3       18.68       12.89      0.82 o 
  -3  14   3      303.15      267.40      3.28 o 
  -2  14   3      318.19      284.78      3.44 o 
  -1  14   3      119.16      115.67      2.10 o 
   0  14   3       96.41       83.62      2.01 o 
   1  14   3       46.35       42.15      1.67 o 
   2  14   3      158.58      147.18      2.24 o 
   3  14   3       47.28       42.09      1.28 o 
   4  14   3       11.72        8.94      0.91 o 
   5  14   3       16.60       20.71      1.11 o 
   6  14   3       24.90       30.32      1.30 o 
   7  14   3       76.01       80.28      2.37 o 
   8  14   3        7.58        6.04      1.13 o 
   9  14   3      148.09      156.24      3.86 o 
  10  14   3      280.18      301.54      4.70 o 
 -12  15   3       72.15       77.25      4.95 o 
 -11  15   3       21.94       17.44      1.67 o 
 -10  15   3      141.10      151.86      3.42 o 
  -9  15   3      274.53      284.96      4.81 o 
  -8  15   3       63.94       69.46      3.04 o 
  -7  15   3        2.93        1.86      0.84 o 
  -6  15   3      120.94      115.53      2.06 o 
  -5  15   3      171.13      165.81      2.46 o 
  -4  15   3       31.31       26.53      1.08 o 
  -3  15   3       92.78       93.43      2.02 o 
  -2  15   3       65.93       60.63      1.46 o 
  -1  15   3        9.54        7.10      0.77 o 
   0  15   3       59.75       48.60      1.46 o 
   1  15   3      127.56      117.21      2.04 o 
   2  15   3       52.23       58.27      1.49 o 
   3  15   3       91.73       84.03      1.74 o 
   4  15   3        0.47        1.28      0.79 o 
   5  15   3       89.90       92.51      2.05 o 
   6  15   3       93.32       94.85      2.11 o 
   7  15   3       89.56       87.38      2.06 o 
   8  15   3        0.00        0.12      1.08 o 
   9  15   3       70.98       74.93      2.29 o 
  10  15   3       36.04       35.98      2.23 o 
 -11  16   3      178.63      178.89      4.68 o 
 -10  16   3        4.05        5.04      1.38 o 
  -9  16   3      310.29      306.90      5.41 o 
  -8  16   3        2.00        0.46      0.95 o 
  -7  16   3       63.97       66.09      1.94 o 
  -6  16   3        3.04        2.42      0.78 o 
  -5  16   3      128.13      114.15      2.07 o 
  -4  16   3       42.02       50.30      1.44 o 
  -3  16   3       39.83       39.04      1.29 o 
  -2  16   3        3.17        1.37      0.72 o 
  -1  16   3       27.43       27.07      1.21 o 
   0  16   3       20.84       19.68      1.09 o 
   1  16   3       30.09       25.89      1.11 o 
   2  16   3      102.33       97.52      1.91 o 
   3  16   3       83.98       88.18      1.84 o 
   4  16   3      337.18      337.83      5.88 o 
   5  16   3      371.17      400.94      5.13 o 
   6  16   3       64.83       62.50      1.85 o 
   7  16   3       52.34       52.51      1.76 o 
   8  16   3        3.89        6.70      1.25 o 
   9  16   3        0.04       -1.49      1.49 o 
 -10  17   3        3.12       -0.61      1.33 o 
  -9  17   3      128.56      133.69      3.26 o 
  -8  17   3        3.95        5.18      1.44 o 
  -7  17   3       71.01       63.88      2.00 o 
  -6  17   3       78.04       73.28      1.94 o 
  -5  17   3       35.67       38.20      1.39 o 
  -4  17   3      242.09      246.90      3.35 o 
  -3  17   3       11.62       11.11      0.92 o 
  -2  17   3       44.11       44.12      1.41 o 
  -1  17   3      204.12      208.23      2.98 o 
   0  17   3       85.88       79.34      1.83 o 
   1  17   3       29.08       33.03      1.28 o 
   2  17   3        4.30        3.32      0.82 o 
   3  17   3       89.12       79.71      2.04 o 
   4  17   3        0.24        0.73      0.94 o 
   5  17   3       15.63       15.39      1.43 o 
   6  17   3        4.04        3.44      1.03 o 
   7  17   3        0.70       -0.63      1.18 o 
   8  17   3       15.94       13.77      1.56 o 
 -10  18   3        2.94        1.24      3.47 o 
  -9  18   3        0.10       -0.20      1.53 o 
  -8  18   3       32.12       32.22      2.08 o 
  -7  18   3       85.27       78.47      2.22 o 
  -6  18   3      157.43      147.74      3.00 o 
  -5  18   3      153.64      148.93      2.73 o 
  -4  18   3      309.51      308.10      4.31 o 
  -3  18   3       29.98       30.83      1.50 o 
  -2  18   3       31.20       27.40      1.34 o 
  -1  18   3       20.01       18.76      1.12 o 
   0  18   3       19.63       14.73      1.06 o 
   1  18   3        6.71        4.89      0.94 o 
   2  18   3       12.05       15.39      1.07 o 
   3  18   3      166.23      176.44      3.30 o 
   4  18   3       50.56       57.98      2.60 o 
   5  18   3        1.23       -0.76      1.03 o 
   6  18   3       13.04       11.91      1.33 o 
   7  18   3       17.04       14.86      1.71 o 
   8  18   3       16.33       13.86      3.22 o 
  -8  19   3       71.57       69.71      3.10 o 
  -7  19   3       10.26       10.53      1.81 o 
  -6  19   3      179.56      165.98      3.71 o 
  -5  19   3        5.00        3.76      1.22 o 
  -4  19   3       62.06       66.74      2.14 o 
  -3  19   3       86.17       89.35      2.23 o 
  -2  19   3        9.01        7.16      1.17 o 
  -1  19   3        7.69        8.73      1.38 o 
   0  19   3       11.65        9.68      1.11 o 
   1  19   3       10.75        7.97      1.09 o 
   2  19   3        0.03        1.94      1.06 o 
   3  19   3       15.56       17.60      1.58 o 
   4  19   3        7.60        8.44      1.27 o 
   5  19   3        3.72        2.54      1.18 o 
   6  19   3       27.30       31.16      1.76 o 
   7  19   3       31.07       25.25      3.96 o 
  -7  20   3      309.97      309.37      9.18 o 
  -6  20   3      145.92      157.07      3.70 o 
  -5  20   3       23.71       24.81      1.66 o 
  -4  20   3        0.03       -0.39      1.08 o 
  -3  20   3       14.59       16.30      1.42 o 
  -2  20   3       18.77       20.00      1.36 o 
  -1  20   3        3.87        4.41      1.08 o 
   0  20   3        4.75        2.51      1.07 o 
   1  20   3       91.02       87.23      2.32 o 
   2  20   3        2.29        3.41      1.25 o 
   3  20   3        3.74        1.60      1.89 o 
   4  20   3       31.42       31.15      1.74 o 
   5  20   3       10.87       10.28      3.65 o 
  -6  21   3        0.14       -0.99      2.48 o 
  -5  21   3        4.21        4.23      1.45 o 
  -4  21   3      127.31      140.63      3.22 o 
  -3  21   3       18.93       20.40      1.72 o 
  -2  21   3       53.93       56.67      2.71 o 
  -1  21   3       23.49       26.75      1.55 o 
   0  21   3       11.46       12.30      1.36 o 
   1  21   3      245.73      265.86      4.16 o 
   2  21   3      104.09      108.34      3.88 o 
   3  21   3       58.37       69.15      4.02 o 
   4  21   3       38.58       44.85      3.03 o 
  -4  22   3        0.00        0.65      2.60 o 
  -3  22   3       21.37       29.31      3.96 o 
  -2  22   3        1.52        2.04      1.72 o 
  -1  22   3        8.17        6.92      1.46 o 
   0  22   3        8.00        3.44      1.74 o 
   1  22   3        1.61       -2.97      2.97 o 
   2  22   3        0.53        3.96      3.71 o 
 -15   0   4       23.97       20.02      2.61 o 
 -14   0   4      109.44      108.24      4.77 o 
 -13   0   4       49.23       49.36      2.46 o 
 -12   0   4      115.09      111.81      4.81 o 
 -11   0   4       22.85       17.14      1.16 o 
 -10   0   4      627.58      609.56      8.72 o 
  -9   0   4      376.27      317.38      4.86 o 
  -8   0   4      796.95      846.86     11.50 o 
  -7   0   4       12.02       13.39      0.72 o 
  -6   0   4      253.93      277.71      4.06 o 
  -5   0   4     1681.38     1854.47     19.33 o 
  -4   0   4     2844.09     3234.09     30.99 o 
  -3   0   4       88.60      100.20      1.29 o 
  -2   0   4      540.57      590.86      5.81 o 
  -1   0   4    16978.49    16396.42    336.15 o 
   0   0   4     1463.99     1508.51     15.77 o 
   1   0   4       21.92       34.92      0.59 o 
   2   0   4        0.52        0.63      0.41 o 
   3   0   4       39.75       43.79      0.83 o 
   4   0   4        0.76        4.55      0.49 o 
   5   0   4     1365.19     1301.37     17.12 o 
   6   0   4      119.37      144.36      2.20 o 
   7   0   4       50.70       36.48      1.37 o 
   8   0   4        7.56       11.23      0.94 o 
   9   0   4        5.25        4.09      1.14 o 
  10   0   4      274.34      262.71      4.54 o 
  11   0   4      299.52      304.79      6.16 o 
  12   0   4       68.11       71.95      2.90 o 
  13   0   4      122.82      131.80      9.41 o 
 -15   1   4       61.57       66.94      2.79 o 
 -14   1   4       47.69       56.23      1.93 o 
 -13   1   4       63.26       68.07      1.58 o 
 -12   1   4       32.16       29.49      1.29 o 
 -11   1   4        0.36        0.62      0.59 o 
 -10   1   4        2.38        2.74      0.56 o 
  -9   1   4      158.03      133.60      1.91 o 
  -8   1   4      600.61      548.81      5.47 o 
  -7   1   4       15.52       23.00      0.52 o 
  -6   1   4     1051.96     1169.65      9.66 o 
  -5   1   4     5765.58     6392.64     51.37 o 
  -4   1   4       10.02        8.16      0.27 o 
  -3   1   4        0.45        0.72      0.22 o 
  -2   1   4     4276.98     4448.08     39.09 o 
  -1   1   4      156.86      175.99      1.43 o 
   0   1   4       24.01       30.19      0.39 o 
   1   1   4      172.94      186.13      1.61 o 
   2   1   4      241.49      270.86      2.28 o 
   3   1   4      222.78      274.61      2.62 o 
   4   1   4      622.30      675.96      6.45 o 
   5   1   4      699.77      737.33      6.62 o 
   6   1   4      744.36      734.98      6.65 o 
   7   1   4      210.20      205.01      2.87 o 
   8   1   4       21.13       21.13      0.82 o 
   9   1   4       46.10       34.28      1.07 o 
  10   1   4      242.67      236.55      3.60 o 
  11   1   4       78.27       73.72      1.97 o 
  12   1   4       38.56       40.49      1.68 o 
  13   1   4        5.02        7.29      1.51 o 
 -15   2   4       77.97       76.70      2.56 o 
 -14   2   4        0.44        1.28      1.04 o 
 -13   2   4      170.47      169.44      2.79 o 
 -12   2   4        9.08        7.34      0.78 o 
 -11   2   4      236.19      225.00      3.03 o 
 -10   2   4        0.87        0.81      0.54 o 
  -9   2   4       77.03       80.07      1.37 o 
  -8   2   4      239.18      247.48      2.56 o 
  -7   2   4       95.02       87.57      1.14 o 
  -6   2   4       98.40      102.83      1.22 o 
  -5   2   4      232.84      272.58      2.46 o 
  -4   2   4      437.96      488.15      4.14 o 
  -3   2   4      854.90      927.93      7.87 o 
  -2   2   4      213.20      229.08      2.18 o 
  -1   2   4      497.71      530.37      4.47 o 
   0   2   4      184.12      173.36      1.43 o 
   1   2   4      374.87      403.68      3.29 o 
   2   2   4      324.36      356.91      3.31 o 
   3   2   4       92.51       99.59      1.17 o 
   4   2   4       17.05       20.75      0.57 o 
   5   2   4       35.63       31.79      0.90 o 
   6   2   4        5.21        7.89      0.79 o 
   7   2   4       76.55       66.67      1.13 o 
   8   2   4       82.42       70.69      1.33 o 
   9   2   4      140.43      123.05      1.88 o 
  10   2   4       25.03       21.33      1.07 o 
  11   2   4       30.36       26.00      1.35 o 
  12   2   4        0.00        0.02      0.97 o 
  13   2   4       14.52       19.36      2.45 o 
 -15   3   4        0.66        3.61      1.25 o 
 -14   3   4        1.61        0.25      0.99 o 
 -13   3   4       82.08       80.11      1.84 o 
 -12   3   4        0.41        0.22      0.61 o 
 -11   3   4       22.19       29.58      1.23 o 
 -10   3   4      967.74      874.46      9.16 o 
  -9   3   4      514.02      481.81      4.62 o 
  -8   3   4        0.89        3.77      0.42 o 
  -7   3   4      597.25      576.65      5.29 o 
  -6   3   4      178.39      200.78      2.05 o 
  -5   3   4      469.91      550.87      5.61 o 
  -4   3   4     1664.78     1836.57     15.79 o 
  -3   3   4       87.29       99.84      1.08 o 
  -2   3   4     1135.94     1187.81     10.32 o 
  -1   3   4      619.03      696.50      5.83 o 
   0   3   4      726.15      839.23      6.92 o 
   1   3   4        9.35        7.15      0.39 o 
   2   3   4     1064.02     1128.80      9.83 o 
   3   3   4      176.92      193.85      2.00 o 
   4   3   4       16.47       13.87      0.49 o 
   5   3   4      288.92      257.53      2.61 o 
   6   3   4      106.13      104.53      1.41 o 
   7   3   4       56.22       50.94      1.02 o 
   8   3   4       84.50       73.33      1.59 o 
   9   3   4       56.36       47.22      1.24 o 
  10   3   4        0.14        0.15      0.74 o 
  11   3   4       18.44       23.49      1.37 o 
  12   3   4        3.77        5.34      1.09 o 
  13   3   4       32.86       39.12      4.21 o 
 -15   4   4       43.02       51.61      2.39 o 
 -14   4   4       12.63       12.69      1.26 o 
 -13   4   4       26.17       23.90      1.34 o 
 -12   4   4       10.83        8.39      0.75 o 
 -11   4   4      120.51      110.39      1.79 o 
 -10   4   4      805.74      809.04      8.01 o 
  -9   4   4      109.19       97.54      1.43 o 
  -8   4   4      672.74      638.46      5.93 o 
  -7   4   4       84.98       88.29      1.44 o 
  -6   4   4        0.63        2.55      0.29 o 
  -5   4   4     1301.81     1424.59     10.64 o 
  -4   4   4     1275.04     1399.39     10.92 o 
  -3   4   4      134.67      137.82      1.41 o 
  -2   4   4      697.30      745.21      6.14 o 
  -1   4   4      765.07      791.76      7.41 o 
   0   4   4      312.97      304.21      2.55 o 
   1   4   4     2624.53     2843.48     21.98 o 
   2   4   4     2839.08     3271.76     25.25 o 
   3   4   4      732.80      688.18      6.20 o 
   4   4   4        0.58        4.07      0.99 o 
   5   4   4      240.76      239.81      2.52 o 
   6   4   4       11.44       10.49      0.57 o 
   7   4   4       13.30        7.75      0.56 o 
   8   4   4       12.65        6.87      0.66 o 
   9   4   4       10.39       11.23      0.87 o 
  10   4   4       14.23       12.29      0.94 o 
  11   4   4        4.90        5.41      1.18 o 
  12   4   4       87.61       99.21      2.44 o 
 -15   5   4        1.21        3.41      1.29 o 
 -14   5   4       80.41       86.72      2.29 o 
 -13   5   4        0.77       -0.40      0.87 o 
 -12   5   4        7.27        5.63      0.75 o 
 -11   5   4       44.15       41.75      1.18 o 
 -10   5   4      105.26       96.21      1.66 o 
  -9   5   4       43.94       41.46      1.24 o 
  -8   5   4     2240.02     2131.18     18.56 o 
  -7   5   4      139.09      131.44      1.58 o 
  -6   5   4     1476.10     1591.75     14.57 o 
  -5   5   4      362.97      430.48      4.01 o 
  -4   5   4      877.30      959.96      8.35 o 
  -3   5   4        0.67        2.31      0.23 o 
  -2   5   4      535.79      662.00      5.29 o 
  -1   5   4     1510.31     1831.98     15.69 o 
   0   5   4       85.56       74.97      1.09 o 
   1   5   4      361.36      420.59      3.71 o 
   2   5   4       59.43       51.94      0.70 o 
   3   5   4       94.51      113.12      1.41 o 
   4   5   4      163.89      158.26      1.83 o 
   5   5   4       69.77       69.07      1.13 o 
   6   5   4        1.37       -0.41      0.42 o 
   7   5   4       73.22       56.71      1.14 o 
   8   5   4       40.47       33.26      0.99 o 
   9   5   4       35.12       26.95      1.04 o 
  10   5   4        9.69        9.78      1.04 o 
  11   5   4       15.07       13.55      1.19 o 
  12   5   4       25.50       22.50      1.45 o 
 -15   6   4        7.51        9.13      1.48 o 
 -14   6   4       63.07       65.78      2.11 o 
 -13   6   4        0.09       -0.82      0.89 o 
 -12   6   4       37.95       32.40      1.26 o 
 -11   6   4      320.53      303.07      3.60 o 
 -10   6   4       40.90       43.70      1.05 o 
  -9   6   4       13.88        9.03      0.61 o 
  -8   6   4       34.71       42.60      1.16 o 
  -7   6   4      777.23      741.32      6.80 o 
  -6   6   4      727.47      775.02      6.96 o 
  -5   6   4      324.24      322.27      3.29 o 
  -4   6   4      253.78      247.46      2.35 o 
  -3   6   4      258.94      266.20      2.64 o 
  -2   6   4      231.36      264.83      2.47 o 
  -1   6   4     1627.50     1781.04     13.88 o 
   0   6   4      143.84      151.25      1.56 o 
   1   6   4      277.58      307.30      2.83 o 
   2   6   4     1686.39     1687.52     13.92 o 
   3   6   4      204.00      234.88      2.14 o 
   4   6   4      299.58      250.76      2.64 o 
   5   6   4        2.34        2.51      0.47 o 
   6   6   4      424.09      405.88      4.05 o 
   7   6   4       28.87       29.87      0.97 o 
   8   6   4       21.15       16.94      0.79 o 
   9   6   4        0.97        1.04      0.69 o 
  10   6   4      166.62      163.14      2.63 o 
  11   6   4        6.23        8.14      1.03 o 
  12   6   4        5.33        3.91      1.19 o 
 -15   7   4       49.45       56.62      3.19 o 
 -14   7   4       18.48       16.97      1.33 o 
 -13   7   4        0.66       -0.48      0.93 o 
 -12   7   4        0.28       -0.33      0.85 o 
 -11   7   4      466.59      452.61      5.39 o 
 -10   7   4       42.54       46.89      1.17 o 
  -9   7   4        9.68       10.08      0.63 o 
  -8   7   4      397.75      376.51      3.82 o 
  -7   7   4        0.32        0.12      0.41 o 
  -6   7   4       67.67       60.47      1.00 o 
  -5   7   4      198.40      218.39      2.19 o 
  -4   7   4       63.16       47.26      0.78 o 
  -3   7   4       93.21      143.00      1.54 o 
  -2   7   4      243.24      277.64      2.63 o 
  -1   7   4      136.63      147.41      1.57 o 
   0   7   4      280.77      308.73      3.02 o 
   1   7   4     1453.64     1498.92     13.01 o 
   2   7   4     3247.57     3312.34     26.97 o 
   3   7   4       35.37       35.31      0.75 o 
   4   7   4       80.87       71.70      1.21 o 
   5   7   4      370.04      354.05      3.61 o 
   6   7   4        2.71        2.32      0.53 o 
   7   7   4       11.67       11.54      0.69 o 
   8   7   4        3.72        0.09      0.56 o 
   9   7   4       25.32       31.36      1.19 o 
  10   7   4       78.85       79.21      1.87 o 
  11   7   4      304.73      326.45      4.77 o 
  12   7   4      464.07      485.58      6.61 o 
 -15   8   4       15.64       17.33      1.91 o 
 -14   8   4       30.23       29.72      1.58 o 
 -13   8   4       82.29       86.11      2.25 o 
 -12   8   4      169.64      176.48      3.14 o 
 -11   8   4      367.48      338.33      4.29 o 
 -10   8   4       11.39        9.76      0.67 o 
  -9   8   4       36.32       30.30      0.99 o 
  -8   8   4      709.42      637.06      6.38 o 
  -7   8   4     1241.87     1207.92     10.22 o 
  -6   8   4       13.61       29.29      0.71 o 
  -5   8   4       55.39       58.97      0.95 o 
  -4   8   4      117.15      129.68      1.50 o 
  -3   8   4      949.93     1041.78      8.81 o 
  -2   8   4      720.97      736.60      6.68 o 
  -1   8   4      115.35      129.84      1.47 o 
   0   8   4       45.81       42.24      0.76 o 
   1   8   4       43.21       50.19      0.92 o 
   2   8   4      660.84      572.15      5.31 o 
   3   8   4      646.85      664.88      5.83 o 
   4   8   4     1242.86     1253.65     10.58 o 
   5   8   4        4.49        8.27      0.60 o 
   6   8   4      214.84      222.53      2.58 o 
   7   8   4       62.68       55.16      1.23 o 
   8   8   4        0.15       -0.51      0.58 o 
   9   8   4       46.16       45.11      1.50 o 
  10   8   4       46.33       47.30      1.64 o 
  11   8   4       16.02       13.18      1.20 o 
  12   8   4      232.74      266.63      5.45 o 
 -15   9   4       13.66       13.37      3.96 o 
 -14   9   4        1.66        1.78      1.12 o 
 -13   9   4        1.75        0.60      0.99 o 
 -12   9   4        3.03        4.60      0.99 o 
 -11   9   4        3.58        6.16      0.86 o 
 -10   9   4        5.23        6.01      0.81 o 
  -9   9   4      253.68      243.50      2.97 o 
  -8   9   4        0.97        1.58      0.54 o 
  -7   9   4      180.62      163.03      2.06 o 
  -6   9   4       25.91       27.81      0.77 o 
  -5   9   4        3.57        2.65      0.47 o 
  -4   9   4      112.88       98.03      1.29 o 
  -3   9   4      174.82      176.91      1.91 o 
  -2   9   4       58.59       50.34      0.87 o 
  -1   9   4      437.98      458.66      4.16 o 
   0   9   4      163.08      182.28      1.93 o 
   1   9   4      100.28       97.74      1.29 o 
   2   9   4        4.19        1.16      0.39 o 
   3   9   4      575.61      608.08      5.71 o 
   4   9   4      502.82      531.02      5.15 o 
   5   9   4       14.82       13.18      0.69 o 
   6   9   4      162.10      152.21      2.06 o 
   7   9   4      170.88      162.09      2.18 o 
   8   9   4       88.21       84.11      1.59 o 
   9   9   4       78.13       79.28      1.88 o 
  10   9   4        0.46       -0.39      0.91 o 
  11   9   4       85.44       95.12      2.24 o 
  12   9   4       51.20       55.09      3.23 o 
 -14  10   4        0.25        0.18      1.24 o 
 -13  10   4        0.79        0.07      1.11 o 
 -12  10   4        0.81        0.00      1.16 o 
 -11  10   4       19.61       19.02      1.25 o 
 -10  10   4       48.50       48.50      1.44 o 
  -9  10   4      506.39      483.91      5.29 o 
  -8  10   4      797.58      768.67      7.26 o 
  -7  10   4       15.58       17.36      0.70 o 
  -6  10   4      203.29      214.15      2.33 o 
  -5  10   4        1.58        1.97      0.47 o 
  -4  10   4      323.95      333.30      3.24 o 
  -3  10   4        0.04        2.42      0.42 o 
  -2  10   4       48.00       53.10      1.02 o 
  -1  10   4      311.58      291.92      3.18 o 
   0  10   4      269.02      277.97      2.78 o 
   1  10   4     1155.70     1073.57      9.15 o 
   2  10   4      537.98      487.50      5.90 o 
   3  10   4      145.07      130.17      1.66 o 
   4  10   4        0.20        0.42      0.49 o 
   5  10   4       51.77       48.49      1.26 o 
   6  10   4       75.05       73.58      1.42 o 
   7  10   4       13.75       13.56      0.80 o 
   8  10   4       37.29       33.26      1.12 o 
   9  10   4        2.67        3.11      0.86 o 
  10  10   4        1.67        0.40      0.99 o 
  11  10   4       96.72      102.24      2.37 o 
  12  10   4        9.90       18.45      2.78 o 
 -14  11   4       48.07       44.87      2.36 o 
 -13  11   4        0.00       -1.12      1.12 o 
 -12  11   4        2.90        0.90      1.40 o 
 -11  11   4      305.92      319.57      5.15 o 
 -10  11   4      104.19      110.32      2.11 o 
  -9  11   4       15.94       19.55      0.94 o 
  -8  11   4      313.79      304.50      3.38 o 
  -7  11   4        9.87        5.60      0.57 o 
  -6  11   4       32.64       30.08      0.92 o 
  -5  11   4       22.76       24.40      0.82 o 
  -4  11   4     1075.40     1039.30      8.93 o 
  -3  11   4      860.93      836.87      7.71 o 
  -2  11   4       36.25       27.30      0.82 o 
  -1  11   4       45.08       47.09      1.11 o 
   0  11   4        4.56        7.26      0.46 o 
   1  11   4       44.14       39.74      0.91 o 
   2  11   4       84.19       87.34      1.35 o 
   3  11   4       29.69       21.95      0.74 o 
   4  11   4        0.41       -0.41      0.51 o 
   5  11   4      324.00      310.18      3.42 o 
   6  11   4       51.85       63.44      1.46 o 
   7  11   4       24.82       23.53      1.09 o 
   8  11   4      373.53      383.59      4.84 o 
   9  11   4       32.56       29.71      1.33 o 
  10  11   4        1.82       -0.20      1.02 o 
  11  11   4       43.79       44.59      2.34 o 
 -14  12   4        9.91        8.08      2.14 o 
 -13  12   4        0.26        2.78      1.27 o 
 -12  12   4       46.95       46.94      2.77 o 
 -11  12   4       34.00       35.78      1.76 o 
 -10  12   4       11.03       13.76      1.05 o 
  -9  12   4        0.07       -0.08      0.81 o 
  -8  12   4      305.24      289.88      3.81 o 
  -7  12   4      598.07      596.63      8.88 o 
  -6  12   4      306.28      305.68      3.32 o 
  -5  12   4      204.00      197.47      2.41 o 
  -4  12   4      394.28      402.29      4.11 o 
  -3  12   4      202.06      193.30      2.34 o 
  -2  12   4       21.66       15.18      0.68 o 
  -1  12   4        0.08        0.16      0.45 o 
   0  12   4      266.25      248.40      2.81 o 
   1  12   4      707.09      647.29      6.17 o 
   2  12   4      523.04      531.72      5.22 o 
   3  12   4       56.40       53.33      1.13 o 
   4  12   4       55.79       53.55      1.25 o 
   5  12   4       64.48       59.23      1.41 o 
   6  12   4        2.25        0.96      0.64 o 
   7  12   4       48.97       44.62      1.65 o 
   8  12   4        8.42        7.73      0.92 o 
   9  12   4       74.31       87.20      2.25 o 
  10  12   4        4.97        4.21      1.71 o 
  11  12   4       99.44      126.89      5.14 o 
 -13  13   4       11.54       13.64      2.63 o 
 -12  13   4        0.01       -1.14      1.14 o 
 -11  13   4        1.33       -0.01      1.19 o 
 -10  13   4       38.69       37.12      1.59 o 
  -9  13   4      169.15      163.91      2.72 o 
  -8  13   4      487.33      477.63      5.71 o 
  -7  13   4      224.63      218.80      2.89 o 
  -6  13   4       14.55       15.32      0.80 o 
  -5  13   4      277.92      273.36      3.10 o 
  -4  13   4      147.79      148.40      2.04 o 
  -3  13   4       65.38       58.80      1.24 o 
  -2  13   4      344.65      371.60      4.14 o 
  -1  13   4      147.41      146.01      2.13 o 
   0  13   4       21.99       17.81      0.85 o 
   1  13   4       42.86       35.20      1.13 o 
   2  13   4       63.52       62.96      1.44 o 
   3  13   4        5.98        7.68      0.74 o 
   4  13   4       10.01        9.69      0.88 o 
   5  13   4        4.20        4.63      0.83 o 
   6  13   4        0.00       -0.15      0.80 o 
   7  13   4       11.39       13.67      1.11 o 
   8  13   4        5.82        5.59      1.10 o 
   9  13   4        0.14        1.10      1.11 o 
  10  13   4       28.41       29.47      2.18 o 
 -13  14   4      125.35      140.38      6.44 o 
 -12  14   4        3.63        3.21      1.46 o 
 -11  14   4       34.47       35.80      2.09 o 
 -10  14   4        4.11        6.02      1.48 o 
  -9  14   4       21.26       23.42      1.31 o 
  -8  14   4        0.47        0.68      0.84 o 
  -7  14   4       15.24       13.38      1.05 o 
  -6  14   4      106.37      117.08      1.96 o 
  -5  14   4        2.69        1.52      0.66 o 
  -4  14   4        3.80       10.27      0.76 o 
  -3  14   4       12.23        9.02      0.75 o 
  -2  14   4      424.24      411.31      4.58 o 
  -1  14   4        0.13        0.21      0.63 o 
   0  14   4       10.04       10.10      0.76 o 
   1  14   4      215.89      197.62      2.70 o 
   2  14   4      191.88      181.41      2.57 o 
   3  14   4       55.84       51.69      1.55 o 
   4  14   4       16.70       12.01      1.00 o 
   5  14   4      168.86      177.71      2.87 o 
   6  14   4       54.27       63.82      1.78 o 
   7  14   4      102.12      109.77      2.26 o 
   8  14   4       18.88       20.21      1.44 o 
   9  14   4       17.99       13.85      1.49 o 
  10  14   4       65.48       68.90      3.91 o 
 -12  15   4       34.33       43.08      3.71 o 
 -11  15   4       68.60       79.58      2.89 o 
 -10  15   4      456.42      472.57     10.17 o 
  -9  15   4      101.33      104.86      3.40 o 
  -8  15   4        3.92        3.39      0.94 o 
  -7  15   4        7.40        8.47      1.00 o 
  -6  15   4       34.43       32.41      1.28 o 
  -5  15   4       53.79       49.32      1.37 o 
  -4  15   4      493.77      471.75      5.19 o 
  -3  15   4        2.05        1.10      0.66 o 
  -2  15   4       10.03       10.09      0.81 o 
  -1  15   4      120.06      109.30      2.04 o 
   0  15   4      165.56      173.61      2.75 o 
   1  15   4      276.21      266.24      3.38 o 
   2  15   4       15.85       20.92      1.02 o 
   3  15   4       93.23       96.03      2.05 o 
   4  15   4       38.01       32.79      1.37 o 
   5  15   4        7.11        7.41      1.01 o 
   6  15   4        1.11        1.06      0.90 o 
   7  15   4       53.12       54.47      1.94 o 
   8  15   4       98.34      105.41      2.84 o 
   9  15   4        1.89        0.86      1.71 o 
 -11  16   4        0.17        0.46      1.86 o 
 -10  16   4       10.62       10.53      1.44 o 
  -9  16   4        1.22        0.23      1.26 o 
  -8  16   4      183.60      177.38      3.47 o 
  -7  16   4      210.84      209.94      3.49 o 
  -6  16   4       80.35       72.05      1.86 o 
  -5  16   4       40.71       46.03      1.76 o 
  -4  16   4       45.47       43.23      1.34 o 
  -3  16   4        7.87        6.54      0.78 o 
  -2  16   4        0.77        1.14      0.68 o 
  -1  16   4       15.25       14.30      0.92 o 
   0  16   4        2.69        2.80      0.84 o 
   1  16   4      252.01      245.15      3.81 o 
   2  16   4       22.01       20.35      1.06 o 
   3  16   4       80.61       78.99      1.94 o 
   4  16   4       74.61       81.00      2.18 o 
   5  16   4        0.00       -0.95      0.95 o 
   6  16   4       61.32       61.95      2.00 o 
   7  16   4        0.11       -0.12      1.07 o 
   8  16   4       16.47       14.82      1.57 o 
   9  16   4       16.96        8.67      3.22 o 
 -10  17   4        4.71        2.77      1.65 o 
  -9  17   4       27.22       23.77      2.08 o 
  -8  17   4       93.38      105.25      2.84 o 
  -7  17   4        0.46       -0.23      1.13 o 
  -6  17   4      266.09      282.48      4.38 o 
  -5  17   4      185.72      181.48      2.95 o 
  -4  17   4        0.11       -0.01      0.82 o 
  -3  17   4       17.80       18.17      1.04 o 
  -2  17   4        0.36       -0.42      0.72 o 
  -1  17   4       51.87       52.29      1.51 o 
   0  17   4       21.69       22.43      1.22 o 
   1  17   4       84.08       80.90      2.00 o 
   2  17   4        5.33        5.41      1.07 o 
   3  17   4       40.19       38.26      1.66 o 
   4  17   4       16.28       21.49      1.44 o 
   5  17   4        0.13       -0.35      1.04 o 
   6  17   4        3.47        5.00      1.17 o 
   7  17   4        2.23       -0.89      1.28 o 
   8  17   4        0.52        0.42      2.01 o 
 -10  18   4        4.67        8.42      3.71 o 
  -9  18   4        4.48        1.45      1.72 o 
  -8  18   4        2.80        0.15      1.25 o 
  -7  18   4       12.36       14.74      1.49 o 
  -6  18   4       29.12       28.64      1.77 o 
  -5  18   4        1.52        0.93      0.99 o 
  -4  18   4       71.32       74.54      2.53 o 
  -3  18   4      142.43      139.64      2.87 o 
  -2  18   4       70.53       69.72      2.04 o 
  -1  18   4      169.28      166.73      2.92 o 
   0  18   4       81.41       77.30      2.02 o 
   1  18   4       81.97       80.75      2.04 o 
   2  18   4       13.94        9.80      1.21 o 
   3  18   4       78.23       75.72      2.25 o 
   4  18   4        0.31       -0.67      1.07 o 
   5  18   4      148.73      153.47      3.18 o 
   6  18   4        2.35        2.22      1.20 o 
   7  18   4        1.99        0.83      1.90 o 
  -8  19   4       19.02       19.52      2.11 o 
  -7  19   4       24.49       28.37      1.85 o 
  -6  19   4      208.38      221.90      4.38 o 
  -5  19   4      171.08      159.47      3.68 o 
  -4  19   4       35.77       41.26      1.99 o 
  -3  19   4      174.31      175.90      3.36 o 
  -2  19   4        7.28        4.28      1.11 o 
  -1  19   4        9.35        9.08      1.14 o 
   0  19   4      131.63      133.13      2.67 o 
   1  19   4       39.39       43.28      1.69 o 
   2  19   4      101.68      102.73      2.67 o 
   3  19   4        0.92        1.35      1.13 o 
   4  19   4        9.86        4.96      1.25 o 
   5  19   4        6.81        7.11      1.31 o 
   6  19   4        0.65       -0.48      1.70 o 
  -7  20   4        3.59        0.68      1.74 o 
  -6  20   4        5.46        6.95      1.51 o 
  -5  20   4      664.85      672.64      9.66 o 
  -4  20   4        7.86        4.90      1.26 o 
  -3  20   4      131.93      132.32      3.21 o 
  -2  20   4       20.67       20.11      1.52 o 
  -1  20   4        1.66        2.00      1.11 o 
   0  20   4      127.38      130.98      2.76 o 
   1  20   4       16.40       14.98      1.45 o 
   2  20   4       37.97       36.79      2.25 o 
   3  20   4       64.53       69.10      2.97 o 
   4  20   4       20.50       18.11      1.67 o 
   5  20   4       13.72       15.60      3.47 o 
  -6  21   4        0.57       -1.49      2.48 o 
  -5  21   4      217.49      216.15      6.24 o 
  -4  21   4       24.01       20.63      1.60 o 
  -3  21   4      172.87      184.10      3.64 o 
  -2  21   4       52.48       51.15      2.12 o 
  -1  21   4        0.14        0.42      1.16 o 
   0  21   4       35.91       39.58      1.92 o 
   1  21   4        1.29        1.22      1.23 o 
   2  21   4        4.44        5.34      1.90 o 
   3  21   4       16.45       18.00      2.96 o 
  -4  22   4       12.66       10.89      3.47 o 
  -3  22   4       17.98       19.56      3.96 o 
  -2  22   4        6.16        3.26      2.01 o 
  -1  22   4       56.35       54.22      4.95 o 
 -16   1   5       31.01       33.13      2.88 o 
 -15   1   5       26.25       23.70      1.99 o 
 -14   1   5      278.99      280.86      4.30 o 
 -13   1   5       12.13       11.57      0.99 o 
 -12   1   5        0.86        1.24      0.62 o 
 -11   1   5       36.43       33.86      1.05 o 
 -10   1   5      225.71      214.24      2.63 o 
  -9   1   5      370.66      357.91      3.83 o 
  -8   1   5      135.29      156.16      1.93 o 
  -7   1   5      895.74     1004.43      8.38 o 
  -6   1   5       83.70       92.95      1.14 o 
  -5   1   5       28.48       41.43      0.57 o 
  -4   1   5      610.86      702.25      5.59 o 
  -3   1   5       35.95       37.67      0.47 o 
  -2   1   5     1055.98     1123.75      8.37 o 
  -1   1   5      743.78      799.42      6.29 o 
   0   1   5      439.70      494.55      4.43 o 
   1   1   5       97.40      121.06      1.27 o 
   2   1   5      109.55      153.68      1.48 o 
   3   1   5      291.87      283.80      2.92 o 
   4   1   5      325.23      275.45      2.74 o 
   5   1   5       81.63       52.65      0.95 o 
   6   1   5       26.95       26.98      0.85 o 
   7   1   5      577.51      503.00      5.24 o 
   8   1   5       37.31       29.82      1.00 o 
   9   1   5        5.00        3.26      0.66 o 
  10   1   5        5.56        2.01      0.73 o 
  11   1   5        1.32        0.48      0.95 o 
  12   1   5        6.76        8.87      1.20 o 
 -16   2   5        1.51        7.18      2.97 o 
 -15   2   5      119.17      117.08      4.43 o 
 -14   2   5       45.00       49.29      1.81 o 
 -13   2   5        1.06        0.00      0.78 o 
 -12   2   5       30.51       29.99      1.07 o 
 -11   2   5       45.53       44.41      1.15 o 
 -10   2   5      419.99      384.86      4.46 o 
  -9   2   5      159.93      156.71      2.04 o 
  -8   2   5      322.11      323.42      3.20 o 
  -7   2   5        1.33        1.18      0.31 o 
  -6   2   5      106.73      116.92      1.43 o 
  -5   2   5       13.62       11.17      0.29 o 
  -4   2   5      342.32      378.81      3.53 o 
  -3   2   5     1090.05     1233.10     11.22 o 
  -2   2   5      126.48      135.08      1.43 o 
  -1   2   5      395.26      478.97      4.61 o 
   0   2   5      811.08      912.79      7.18 o 
   1   2   5       55.97       64.18      0.72 o 
   2   2   5       57.22       70.87      0.79 o 
   3   2   5      138.31      101.10      1.23 o 
   4   2   5       48.99       32.26      0.72 o 
   5   2   5      215.36      226.69      2.56 o 
   6   2   5     1113.50     1104.83      9.84 o 
   7   2   5        3.12        1.02      0.54 o 
   8   2   5        2.66        1.70      0.63 o 
   9   2   5      114.38      112.98      1.85 o 
  10   2   5        0.42       -0.15      0.69 o 
  11   2   5      103.12      103.18      2.36 o 
  12   2   5       68.34       74.79      2.17 o 
 -15   3   5      172.82      181.09      5.29 o 
 -14   3   5        5.13        4.75      1.07 o 
 -13   3   5       22.33       21.36      1.11 o 
 -12   3   5       40.21       35.97      1.15 o 
 -11   3   5        2.73        3.43      0.62 o 
 -10   3   5      155.94      173.25      2.28 o 
  -9   3   5        2.14        3.94      0.50 o 
  -8   3   5       16.95       17.33      0.61 o 
  -7   3   5        5.27        2.40      0.64 o 
  -6   3   5      339.43      360.98      3.44 o 
  -5   3   5        5.94        4.01      0.25 o 
  -4   3   5      758.92      864.98      7.67 o 
  -3   3   5       20.20       28.24      0.48 o 
  -2   3   5      887.97     1009.84      8.37 o 
  -1   3   5      240.85      280.50      2.71 o 
   0   3   5     3396.83     3775.84     28.99 o 
   1   3   5      480.72      552.93      4.48 o 
   2   3   5       71.46       84.93      1.08 o 
   3   3   5      416.66      356.42      3.42 o 
   4   3   5      215.06      194.14      2.09 o 
   5   3   5      146.91      125.74      1.85 o 
   6   3   5      487.89      483.79      4.64 o 
   7   3   5        8.50       11.87      0.77 o 
   8   3   5       94.59       83.77      1.54 o 
   9   3   5       19.47       21.56      0.98 o 
  10   3   5        0.03       -0.52      0.78 o 
  11   3   5        3.17        1.13      0.97 o 
  12   3   5       95.91      100.16      2.47 o 
 -15   4   5        2.72        0.44      1.04 o 
 -14   4   5       45.72       47.00      2.21 o 
 -13   4   5        3.58        1.77      0.81 o 
 -12   4   5        2.26        1.55      0.72 o 
 -11   4   5      448.68      413.46      4.53 o 
 -10   4   5      282.38      257.12      3.46 o 
  -9   4   5       21.31       21.63      0.73 o 
  -8   4   5        0.86        1.10      0.39 o 
  -7   4   5      207.53      175.65      1.94 o 
  -6   4   5        0.05        0.64      0.24 o 
  -5   4   5      868.11     1020.31      9.01 o 
  -4   4   5     2697.35     3030.61     26.00 o 
  -3   4   5      510.78      615.27      5.23 o 
  -2   4   5     1177.50     1437.09     11.85 o 
  -1   4   5      324.61      418.23      4.09 o 
   0   4   5      137.97      162.43      1.59 o 
   1   4   5        2.52        3.34      0.39 o 
   2   4   5       49.85       48.63      0.64 o 
   3   4   5      407.73      392.96      3.76 o 
   4   4   5        2.22        2.85      0.39 o 
   5   4   5      144.34      149.45      1.80 o 
   6   4   5       11.38       11.16      0.64 o 
   7   4   5       41.62       38.72      1.09 o 
   8   4   5        0.00       -0.41      0.61 o 
   9   4   5       10.76        8.92      0.80 o 
  10   4   5       32.91       33.87      1.28 o 
  11   4   5       32.72       31.03      1.50 o 
  12   4   5       53.70       60.34      2.03 o 
 -15   5   5       11.19       14.59      1.37 o 
 -14   5   5       21.28       21.80      1.43 o 
 -13   5   5       24.85       23.08      1.16 o 
 -12   5   5       86.48       74.55      1.72 o 
 -11   5   5      272.24      242.97      3.32 o 
 -10   5   5       56.58       61.42      1.28 o 
  -9   5   5       64.98       63.94      1.14 o 
  -8   5   5      283.15      246.45      2.80 o 
  -7   5   5      606.57      642.87      5.95 o 
  -6   5   5      134.10      150.55      1.45 o 
  -5   5   5     1256.01     1331.05     11.69 o 
  -4   5   5      680.83      732.28      6.94 o 
  -3   5   5        4.55        4.54      0.22 o 
  -2   5   5      375.95      408.82      4.06 o 
  -1   5   5      296.03      309.85      3.02 o 
   0   5   5      336.06      417.36      3.50 o 
   1   5   5        3.47        6.25      0.35 o 
   2   5   5      182.80      184.74      1.74 o 
   3   5   5       65.94       68.51      1.07 o 
   4   5   5       77.49       72.61      1.16 o 
   5   5   5      212.54      204.21      2.29 o 
   6   5   5      249.59      230.87      2.58 o 
   7   5   5        4.91        5.24      0.61 o 
   8   5   5       52.09       58.23      1.43 o 
   9   5   5       63.27       54.60      1.87 o 
  10   5   5       37.40       37.39      1.43 o 
  11   5   5       16.51       15.90      1.29 o 
  12   5   5       61.27       62.41      2.45 o 
 -15   6   5       11.22        9.88      1.31 o 
 -14   6   5        2.07        1.26      1.01 o 
 -13   6   5       65.42       58.10      1.87 o 
 -12   6   5        2.34       -0.45      0.70 o 
 -11   6   5       90.86       85.14      1.77 o 
 -10   6   5      135.69      121.06      1.80 o 
  -9   6   5      216.21      217.58      2.49 o 
  -8   6   5      146.74      145.12      2.28 o 
  -7   6   5     1634.06     1671.95     13.85 o 
  -6   6   5        3.40        4.48      0.40 o 
  -5   6   5       45.30       59.45      0.86 o 
  -4   6   5      120.56      158.61      1.65 o 
  -3   6   5        0.23        0.33      0.20 o 
  -2   6   5      642.51      728.80      5.89 o 
  -1   6   5      743.80      800.74      6.79 o 
   0   6   5       18.03       26.09      0.77 o 
   1   6   5      152.07      184.93      1.88 o 
   2   6   5      672.34      735.27      6.32 o 
   3   6   5       55.58       36.77      0.85 o 
   4   6   5        6.99        5.92      0.50 o 
   5   6   5      358.14      320.29      3.32 o 
   6   6   5      196.45      223.72      2.60 o 
   7   6   5       19.77       20.36      0.91 o 
   8   6   5       93.94       88.77      1.69 o 
   9   6   5       45.30       42.78      1.31 o 
  10   6   5        1.75        2.50      0.99 o 
  11   6   5       36.78       35.28      1.62 o 
  12   6   5       81.62       83.69      4.73 o 
 -15   7   5        0.95        2.28      1.14 o 
 -14   7   5        0.29        0.25      1.04 o 
 -13   7   5       27.62       23.98      1.41 o 
 -12   7   5       67.33       61.25      1.60 o 
 -11   7   5       11.59       10.77      0.87 o 
 -10   7   5        7.93        6.03      0.68 o 
  -9   7   5       48.60       39.11      0.99 o 
  -8   7   5      503.01      507.25      4.92 o 
  -7   7   5     1058.73     1039.79     12.06 o 
  -6   7   5        0.72        0.77      0.36 o 
  -5   7   5     1047.59     1090.07      9.18 o 
  -4   7   5      411.34      454.24      4.07 o 
  -3   7   5        5.96       12.45      0.45 o 
  -2   7   5      188.11      221.57      2.18 o 
  -1   7   5       40.55       37.70      0.79 o 
   0   7   5        8.14        5.76      0.36 o 
   1   7   5       31.86       35.98      0.76 o 
   2   7   5       33.70       10.46      0.47 o 
   3   7   5       24.76       22.24      0.63 o 
   4   7   5      250.43      209.33      2.39 o 
   5   7   5     1167.38     1073.85      9.71 o 
   6   7   5       22.10       17.06      0.76 o 
   7   7   5      353.30      323.60      3.51 o 
   8   7   5        9.36        8.71      0.81 o 
   9   7   5        0.29       -0.71      0.71 o 
  10   7   5       53.61       52.59      1.69 o 
  11   7   5        6.80        7.46      1.09 o 
  12   7   5       15.89       27.48      4.21 o 
 -15   8   5        0.34       -0.54      1.21 o 
 -14   8   5       28.80       34.54      1.86 o 
 -13   8   5        0.02       -0.95      0.95 o 
 -12   8   5       35.51       39.17      1.45 o 
 -11   8   5       13.28       13.71      0.93 o 
 -10   8   5        2.52        1.03      0.62 o 
  -9   8   5       12.84       12.10      0.76 o 
  -8   8   5     1158.32     1125.75     10.73 o 
  -7   8   5     2095.43     2129.49     17.60 o 
  -6   8   5      201.05      210.66      2.47 o 
  -5   8   5       91.49      111.51      1.48 o 
  -4   8   5      378.28      404.97      3.73 o 
  -3   8   5      377.32      355.78      3.32 o 
  -2   8   5       44.93       56.09      0.90 o 
  -1   8   5       67.20       93.14      1.30 o 
   0   8   5       28.63       29.82      1.14 o 
   1   8   5      278.49      301.31      2.90 o 
   2   8   5      740.08      746.92      6.50 o 
   3   8   5       84.96       93.56      1.56 o 
   4   8   5        7.04       11.55      1.19 o 
   5   8   5       56.91       42.26      1.09 o 
   6   8   5       34.77       27.31      0.92 o 
   7   8   5       87.98       82.53      1.53 o 
   8   8   5        0.16       -0.26      0.70 o 
   9   8   5        0.94       -0.11      0.77 o 
  10   8   5       12.01       13.32      1.14 o 
  11   8   5        4.92        4.37      1.44 o 
 -15   9   5        0.95        0.98      1.81 o 
 -14   9   5        4.92        5.97      1.18 o 
 -13   9   5       20.77       19.34      1.37 o 
 -12   9   5       74.69       75.13      2.08 o 
 -11   9   5        1.55        0.90      0.76 o 
 -10   9   5        0.14       -0.43      0.65 o 
  -9   9   5      274.10      260.87      3.41 o 
  -8   9   5       20.76       26.36      0.89 o 
  -7   9   5      214.62      193.68      2.16 o 
  -6   9   5      267.68      251.76      3.10 o 
  -5   9   5      239.57      219.49      2.30 o 
  -4   9   5       68.75       63.28      1.02 o 
  -3   9   5       27.43       21.69      0.68 o 
  -2   9   5       29.62       34.83      0.76 o 
  -1   9   5      516.63      541.58      5.45 o 
   0   9   5      331.40      353.11      3.35 o 
   1   9   5      292.05      279.43      2.92 o 
   2   9   5     1044.65     1066.20      9.53 o 
   3   9   5     5147.89     5093.35     41.37 o 
   4   9   5        0.13        0.69      0.52 o 
   5   9   5      854.77      776.84      7.31 o 
   6   9   5       53.68       59.04      1.29 o 
   7   9   5        5.13        3.75      0.68 o 
   8   9   5        0.05       -0.63      0.69 o 
   9   9   5        9.56       11.69      1.08 o 
  10   9   5       51.68       53.80      1.79 o 
  11   9   5      118.34      127.49      2.74 o 
 -14  10   5       19.88       17.75      1.56 o 
 -13  10   5      123.58      127.21      3.08 o 
 -12  10   5      118.54      132.06      2.78 o 
 -11  10   5      138.29      142.21      2.47 o 
 -10  10   5        3.45        2.11      0.71 o 
  -9  10   5      384.72      374.08      4.30 o 
  -8  10   5      355.61      345.01      3.98 o 
  -7  10   5      806.49      801.17      7.35 o 
  -6  10   5      679.95      684.82      6.12 o 
  -5  10   5      235.15      222.16      2.54 o 
  -4  10   5       18.82       13.79      0.56 o 
  -3  10   5      731.00      747.03      6.87 o 
  -2  10   5        2.32        3.06      0.56 o 
  -1  10   5      133.09      132.19      1.72 o 
   0  10   5      165.66      168.41      1.92 o 
   1  10   5      476.55      449.22      4.20 o 
   2  10   5     2564.64     2547.16     21.03 o 
   3  10   5       59.72       69.28      1.41 o 
   4  10   5       57.71       50.94      1.19 o 
   5  10   5        0.29       -0.05      0.58 o 
   6  10   5        0.48       -0.56      0.61 o 
   7  10   5      139.00      136.51      2.05 o 
   8  10   5        5.90        6.63      0.80 o 
   9  10   5        7.71        6.80      1.83 o 
  10  10   5       52.70       51.98      1.80 o 
  11  10   5        0.60        0.39      1.48 o 
 -14  11   5       12.25       14.39      1.72 o 
 -13  11   5       55.96       72.12      2.45 o 
 -12  11   5        0.28       -0.35      1.09 o 
 -11  11   5       88.75       89.30      2.14 o 
 -10  11   5       10.94       10.57      0.95 o 
  -9  11   5       43.29       40.84      1.40 o 
  -8  11   5       35.85       36.14      1.19 o 
  -7  11   5      150.07      143.91      2.38 o 
  -6  11   5      217.06      206.86      2.53 o 
  -5  11   5       24.94       35.74      1.11 o 
  -4  11   5        0.02       -0.28      0.42 o 
  -3  11   5      316.16      295.84      3.15 o 
  -2  11   5        1.01        0.51      0.43 o 
  -1  11   5      109.28      121.88      1.55 o 
   0  11   5        3.47        4.76      0.46 o 
   1  11   5      153.59      153.73      1.97 o 
   2  11   5       26.43       17.81      0.83 o 
   3  11   5      264.41      265.63      3.02 o 
   4  11   5      642.43      648.61      8.23 o 
   5  11   5      146.48      159.47      2.34 o 
   6  11   5       18.75       23.51      0.97 o 
   7  11   5        0.00       -0.23      0.69 o 
   8  11   5        0.84        0.55      0.75 o 
   9  11   5       11.96       11.54      1.12 o 
  10  11   5       10.47       10.89      1.45 o 
  11  11   5        0.08       -3.22      3.22 o 
 -14  12   5        9.84        8.08      2.20 o 
 -13  12   5       13.56       16.24      1.97 o 
 -12  12   5       14.59       14.14      1.41 o 
 -11  12   5       15.66       16.06      1.37 o 
 -10  12   5      213.46      224.16      3.30 o 
  -9  12   5      103.46      102.94      2.04 o 
  -8  12   5       30.59       36.50      1.29 o 
  -7  12   5        0.54        0.15      0.58 o 
  -6  12   5        2.67        1.56      0.55 o 
  -5  12   5        0.93        1.21      0.51 o 
  -4  12   5       68.31       52.47      1.15 o 
  -3  12   5       11.80        3.60      0.55 o 
  -2  12   5      660.33      666.31      6.34 o 
  -1  12   5        7.91        5.31      0.60 o 
   0  12   5      570.91      554.04      5.40 o 
   1  12   5      208.32      213.68      2.56 o 
   2  12   5      591.68      557.63      5.77 o 
   3  12   5       93.94       80.24      1.61 o 
   4  12   5        0.46        0.24      0.60 o 
   5  12   5       35.82       38.66      1.19 o 
   6  12   5       56.70       63.10      1.57 o 
   7  12   5        7.93       10.72      0.95 o 
   8  12   5       18.68       23.93      1.55 o 
   9  12   5        9.77        5.01      1.47 o 
  10  12   5       56.16       65.80      3.66 o 
 -13  13   5       11.70       16.15      2.12 o 
 -12  13   5      108.95      114.70      3.01 o 
 -11  13   5       15.47       14.22      1.39 o 
 -10  13   5       21.58       22.58      1.35 o 
  -9  13   5       16.77       21.24      1.29 o 
  -8  13   5      800.44      795.73     13.37 o 
  -7  13   5       32.07       28.96      1.20 o 
  -6  13   5       64.08       62.11      1.43 o 
  -5  13   5        1.06        1.66      0.56 o 
  -4  13   5       47.04       36.99      1.08 o 
  -3  13   5       72.33       70.77      1.35 o 
  -2  13   5       10.69       11.37      0.67 o 
  -1  13   5      132.51      129.27      1.92 o 
   0  13   5      331.80      322.86      3.50 o 
   1  13   5       94.18       97.22      1.60 o 
   2  13   5       34.96       36.83      1.31 o 
   3  13   5      173.30      166.57      2.63 o 
   4  13   5      345.58      345.96      4.36 o 
   5  13   5      571.97      577.15      6.60 o 
   6  13   5       25.36       21.10      1.19 o 
   7  13   5        9.49        9.15      1.15 o 
   8  13   5       50.72       53.68      2.62 o 
   9  13   5      245.04      259.93      5.11 o 
 -12  14   5      142.31      142.09      4.55 o 
 -11  14   5       12.68       11.71      2.18 o 
 -10  14   5       23.29       25.56      1.40 o 
  -9  14   5       60.45       67.28      2.03 o 
  -8  14   5       35.19       35.06      1.44 o 
  -7  14   5       99.21       97.19      2.13 o 
  -6  14   5      314.94      325.78      4.15 o 
  -5  14   5      770.40      715.54      7.84 o 
  -4  14   5      359.87      321.98      4.66 o 
  -3  14   5       67.66       62.61      1.71 o 
  -2  14   5      208.70      209.12      2.75 o 
  -1  14   5      136.20      126.57      2.03 o 
   0  14   5        4.27        3.19      0.69 o 
   1  14   5      107.70      105.57      1.90 o 
   2  14   5      131.22      132.41      2.24 o 
   3  14   5      243.55      230.08      3.34 o 
   4  14   5       97.73       89.97      2.17 o 
   5  14   5        8.01        7.99      1.09 o 
   6  14   5       24.36       22.92      1.37 o 
   7  14   5       47.04       47.08      1.79 o 
   8  14   5       37.48       39.83      1.91 o 
   9  14   5        6.76       10.86      1.99 o 
 -12  15   5        2.78        0.00      3.47 o 
 -11  15   5       66.05       66.26      3.42 o 
 -10  15   5        1.18       -1.10      1.10 o 
  -9  15   5        1.97        1.81      1.13 o 
  -8  15   5        8.64       10.40      1.31 o 
  -7  15   5       53.45       58.43      1.78 o 
  -6  15   5        3.88        3.42      0.85 o 
  -5  15   5       42.36       43.34      1.69 o 
  -4  15   5        0.36        1.02      0.72 o 
  -3  15   5       28.09       29.13      1.08 o 
  -2  15   5       20.26       19.40      0.95 o 
  -1  15   5        1.15        2.13      0.89 o 
   0  15   5      257.88      244.90      3.44 o 
   1  15   5       25.27       26.18      1.19 o 
   2  15   5        0.90        0.29      0.91 o 
   3  15   5       32.27       30.88      1.48 o 
   4  15   5      132.06      143.98      2.83 o 
   5  15   5        1.06       -0.04      0.97 o 
   6  15   5       28.76       28.76      1.70 o 
   7  15   5       54.42       53.31      1.94 o 
   8  15   5       68.60       66.89      2.37 o 
 -11  16   5       48.69       46.74      3.10 o 
 -10  16   5       11.10        7.94      1.71 o 
  -9  16   5      196.09      211.98      4.96 o 
  -8  16   5       78.27       82.88      2.54 o 
  -7  16   5       23.18       20.74      1.54 o 
  -6  16   5       31.11       29.13      1.47 o 
  -5  16   5       85.24       80.49      2.10 o 
  -4  16   5       11.55       11.28      1.11 o 
  -3  16   5       34.77       33.48      1.34 o 
  -2  16   5      133.93      129.90      2.39 o 
  -1  16   5       76.00       68.82      1.77 o 
   0  16   5      158.20      152.40      2.63 o 
   1  16   5       13.82       13.47      1.06 o 
   2  16   5       18.93       15.29      1.28 o 
   3  16   5       27.00       26.00      1.44 o 
   4  16   5       32.38       31.03      1.55 o 
   5  16   5       47.20       49.66      1.85 o 
   6  16   5        3.83        2.27      1.08 o 
   7  16   5        0.14       -1.04      1.04 o 
   8  16   5       14.89       17.58      3.47 o 
 -10  17   5        7.49        7.65      1.76 o 
  -9  17   5       26.77       28.49      2.63 o 
  -8  17   5       21.99       20.14      1.55 o 
  -7  17   5       96.34       92.97      2.78 o 
  -6  17   5       52.67       53.95      3.07 o 
  -5  17   5       55.68       58.14      2.07 o 
  -4  17   5        0.50        0.89      1.07 o 
  -3  17   5        4.20        2.94      0.96 o 
  -2  17   5        1.53        0.72      0.84 o 
  -1  17   5       33.82       30.78      1.37 o 
   0  17   5        2.05        3.70      0.93 o 
   1  17   5       67.41       67.09      1.85 o 
   2  17   5      121.11      122.40      2.96 o 
   3  17   5       33.50       28.33      1.54 o 
   4  17   5       78.19       76.97      2.23 o 
   5  17   5        1.37        0.32      1.07 o 
   6  17   5        4.95        6.23      1.23 o 
   7  17   5       26.54       27.98      2.92 o 
 -10  18   5       40.36       46.55      5.20 o 
  -9  18   5        0.04        0.41      1.51 o 
  -8  18   5        0.93        1.68      1.24 o 
  -7  18   5       14.74       15.15      1.67 o 
  -6  18   5      291.74      276.60      4.95 o 
  -5  18   5        5.22        4.63      1.24 o 
  -4  18   5      368.24      375.39      5.44 o 
  -3  18   5        9.79        9.10      1.18 o 
  -2  18   5       51.83       40.76      1.75 o 
  -1  18   5       30.46       26.18      1.36 o 
   0  18   5       62.76       53.84      1.82 o 
   1  18   5       42.65       41.90      1.81 o 
   2  18   5      218.81      222.81      5.35 o 
   3  18   5       63.87       61.95      2.14 o 
   4  18   5       23.69       24.14      1.54 o 
   5  18   5       24.16       16.27      1.43 o 
   6  18   5        2.54        1.00      1.43 o 
  -8  19   5       11.78       12.33      1.55 o 
  -7  19   5       35.52       30.87      1.90 o 
  -6  19   5        1.99       -1.19      1.19 o 
  -5  19   5        3.26        1.31      1.11 o 
  -4  19   5      159.27      162.10      3.29 o 
  -3  19   5        5.10        4.46      1.22 o 
  -2  19   5        3.34        0.44      1.03 o 
  -1  19   5      385.85      403.66      7.83 o 
   0  19   5       16.88       20.03      1.41 o 
   1  19   5       89.23       91.49      2.54 o 
   2  19   5       10.75       10.87      1.48 o 
   3  19   5        1.46        0.64      1.13 o 
   4  19   5       17.25       18.05      1.53 o 
   5  19   5        0.42       -1.35      1.67 o 
  -7  20   5       25.40       24.26      3.22 o 
  -6  20   5      130.15      138.08      3.51 o 
  -5  20   5        0.33        1.37      1.30 o 
  -4  20   5        7.58        5.17      1.23 o 
  -3  20   5       12.02       14.45      1.38 o 
  -2  20   5       81.01       82.05      2.42 o 
  -1  20   5       54.87       58.32      2.18 o 
   0  20   5       70.92       77.63      2.71 o 
   1  20   5        3.29        0.86      1.30 o 
   2  20   5        8.51        9.92      1.50 o 
   3  20   5       43.77       41.52      2.14 o 
   4  20   5       14.75       13.24      2.71 o 
  -6  21   5       60.68       73.53      5.45 o 
  -5  21   5       21.98       23.77      3.71 o 
  -4  21   5        0.55        0.50      1.75 o 
  -3  21   5       13.32       13.28      1.44 o 
  -2  21   5       58.27       62.52      2.31 o 
  -1  21   5       51.12       53.17      2.15 o 
   0  21   5      108.43      106.24      3.16 o 
   1  21   5       93.18       99.03      7.18 o 
  -3  22   5        0.69       -0.50      2.97 o 
  -2  22   5       11.16       10.40      2.97 o 
 -16   0   6       36.85       45.49      3.56 o 
 -15   0   6       84.65       82.12      6.68 o 
 -14   0   6       14.08        7.60      2.43 o 
 -13   0   6        1.25        1.67      1.18 o 
 -12   0   6        4.64        4.35      0.96 o 
 -11   0   6      322.25      305.71      5.02 o 
 -10   0   6       75.00       48.06      2.25 o 
  -9   0   6       60.15       41.99      1.43 o 
  -8   0   6      291.40      268.78      4.22 o 
  -7   0   6       12.67        6.28      0.33 o 
  -6   0   6        0.86        0.61      0.38 o 
  -5   0   6        5.42        3.62      0.71 o 
  -4   0   6      134.58      146.55      1.88 o 
  -3   0   6     1528.77     1700.14     19.62 o 
  -2   0   6      931.47     1110.92     17.97 o 
  -1   0   6      291.17      341.74      4.24 o 
   0   0   6     5082.24     5706.25     65.73 o 
   1   0   6      336.65      390.37      4.83 o 
   2   0   6       27.08       23.07      0.71 o 
   3   0   6       41.03       36.89      1.26 o 
   4   0   6      587.36      616.56      7.52 o 
   5   0   6      232.38      232.28      3.79 o 
   6   0   6       53.60       35.84      2.00 o 
   7   0   6      113.65       94.69      2.27 o 
   8   0   6      124.33      106.07      3.11 o 
   9   0   6      113.81       98.89      3.50 o 
  10   0   6      517.07      526.27      9.33 o 
  11   0   6       82.33       81.11      3.07 o 
  12   0   6       65.89       75.26      5.20 o 
 -16   1   6       53.48       56.98      2.80 o 
 -15   1   6      122.22      135.34      3.21 o 
 -14   1   6       79.38       90.47      2.58 o 
 -13   1   6       50.76       52.84      1.54 o 
 -12   1   6        0.47        0.39      0.68 o 
 -11   1   6        0.26        0.29      0.65 o 
 -10   1   6        4.84        3.98      0.56 o 
  -9   1   6       51.77       38.60      1.06 o 
  -8   1   6        0.19        0.40      0.49 o 
  -7   1   6       40.83       55.04      0.90 o 
  -6   1   6      480.20      527.54      4.13 o 
  -5   1   6       20.26       30.21      0.57 o 
  -4   1   6     2677.15     3148.77     24.25 o 
  -3   1   6     1158.10     1211.46      9.06 o 
  -2   1   6      232.52      253.41      2.17 o 
  -1   1   6      715.16      837.71      6.63 o 
   0   1   6        1.42        0.52      0.36 o 
   1   1   6      143.49      189.74      1.80 o 
   2   1   6       36.88       28.26      0.53 o 
   3   1   6       77.93       77.83      0.88 o 
   4   1   6      230.78      203.59      2.17 o 
   5   1   6     1558.06     1499.23     13.94 o 
   6   1   6        0.09       -0.49      0.49 o 
   7   1   6       81.27       74.92      1.40 o 
   8   1   6        2.60        0.62      0.59 o 
   9   1   6       23.89       25.27      1.10 o 
  10   1   6        7.52        8.93      0.92 o 
  11   1   6       40.15       43.55      1.74 o 
  12   1   6        2.92        3.71      1.93 o 
 -16   2   6        0.00       -0.02      1.62 o 
 -15   2   6        6.96        4.76      1.28 o 
 -14   2   6        5.97        7.74      1.12 o 
 -13   2   6       58.07       57.69      1.59 o 
 -12   2   6       24.27       25.97      1.10 o 
 -11   2   6       59.36       44.16      1.18 o 
 -10   2   6      546.83      498.05      5.57 o 
  -9   2   6      519.97      500.62      5.13 o 
  -8   2   6       18.17       21.39      0.64 o 
  -7   2   6       61.91       70.48      1.22 o 
  -6   2   6       26.40       32.29      0.53 o 
  -5   2   6       20.88       20.54      0.86 o 
  -4   2   6      948.41     1028.92      9.06 o 
  -3   2   6      489.26      528.48      4.09 o 
  -2   2   6     1616.15     1820.00     17.97 o 
  -1   2   6     1659.16     1872.37     16.19 o 
   0   2   6      431.97      470.06      4.07 o 
   1   2   6       66.72       46.62      0.68 o 
   2   2   6        0.04        0.29      0.21 o 
   3   2   6      107.60       92.88      1.28 o 
   4   2   6      101.14      107.61      1.47 o 
   5   2   6      643.00      580.08      5.42 o 
   6   2   6       75.73       51.30      1.14 o 
   7   2   6       83.64       84.94      1.50 o 
   8   2   6       83.74       71.34      1.56 o 
   9   2   6       13.78       12.27      0.88 o 
  10   2   6        4.77        5.83      0.86 o 
  11   2   6        0.65        1.99      1.27 o 
  12   2   6       34.75       39.37      3.96 o 
 -16   3   6       78.94       75.51      4.22 o 
 -15   3   6       96.99       99.43      3.33 o 
 -14   3   6      126.00      130.76      2.71 o 
 -13   3   6       80.80       89.57      2.59 o 
 -12   3   6       22.82       22.44      1.05 o 
 -11   3   6      278.43      269.72      3.81 o 
 -10   3   6      256.29      228.64      2.78 o 
  -9   3   6       44.17       48.00      0.96 o 
  -8   3   6        7.70        9.21      0.48 o 
  -7   3   6        6.65        8.34      0.56 o 
  -6   3   6      100.46      100.24      1.17 o 
  -5   3   6        0.01        0.44      0.24 o 
  -4   3   6        0.22        2.61      0.55 o 
  -3   3   6     1072.08     1152.92     10.81 o 
  -2   3   6     1111.86     1189.14     10.43 o 
  -1   3   6        0.60        0.30      0.30 o 
   0   3   6       46.26       51.69      0.91 o 
   1   3   6     1027.41     1038.01      8.65 o 
   2   3   6       49.17       70.42      0.83 o 
   3   3   6        5.27        7.95      0.43 o 
   4   3   6      193.02      172.53      1.97 o 
   5   3   6      394.34      357.97      3.74 o 
   6   3   6       21.60       28.20      1.04 o 
   7   3   6       50.46       45.85      1.16 o 
   8   3   6        1.36        1.10      0.63 o 
   9   3   6        1.42        0.46      0.68 o 
  10   3   6       10.41        9.09      1.00 o 
  11   3   6       15.66       18.87      1.33 o 
  12   3   6        1.38        0.99      2.48 o 
 -16   4   6       86.35       94.05      6.68 o 
 -15   4   6        2.71        4.22      1.26 o 
 -14   4   6       55.53       59.69      1.99 o 
 -13   4   6        5.02        3.56      0.86 o 
 -12   4   6       16.88       12.13      0.90 o 
 -11   4   6       29.40       21.86      0.98 o 
 -10   4   6       27.19       29.62      1.10 o 
  -9   4   6        4.61        3.12      0.46 o 
  -8   4   6        8.55        7.14      0.58 o 
  -7   4   6       49.03       53.46      0.90 o 
  -6   4   6      419.58      404.04      4.04 o 
  -5   4   6        1.16        1.85      0.29 o 
  -4   4   6      120.34      137.55      1.50 o 
  -3   4   6       14.96       24.46      0.73 o 
  -2   4   6     1003.88     1122.54     10.43 o 
  -1   4   6       28.40       34.46      0.70 o 
   0   4   6     1136.95     1233.23      9.69 o 
   1   4   6       33.11       26.18      0.57 o 
   2   4   6       77.54       67.24      0.83 o 
   3   4   6      539.84      549.80      5.13 o 
   4   4   6      471.71      452.24      4.36 o 
   5   4   6       81.89       89.49      1.39 o 
   6   4   6      142.22      135.53      1.80 o 
   7   4   6       16.76       15.86      0.88 o 
   8   4   6        4.09        3.64      0.68 o 
   9   4   6        2.56        2.28      0.75 o 
  10   4   6       24.80       24.36      1.21 o 
  11   4   6       34.35       33.22      1.60 o 
  12   4   6        1.85        3.22      2.97 o 
 -16   5   6      266.85      299.82     11.14 o 
 -15   5   6        0.88        1.22      1.46 o 
 -14   5   6      151.91      149.90      3.02 o 
 -13   5   6       11.05       13.00      1.03 o 
 -12   5   6        2.93        4.15      0.80 o 
 -11   5   6       14.63       11.36      0.88 o 
 -10   5   6      296.48      287.06      3.95 o 
  -9   5   6      129.93      119.90      1.77 o 
  -8   5   6        0.93       -0.25      0.52 o 
  -7   5   6      161.69      181.73      2.38 o 
  -6   5   6      690.51      768.22      6.98 o 
  -5   5   6      303.71      356.95      3.49 o 
  -4   5   6       66.12       63.84      0.93 o 
  -3   5   6       83.07      102.21      1.34 o 
  -2   5   6       44.77       52.77      1.10 o 
  -1   5   6       66.54       84.25      1.20 o 
   0   5   6        4.90        2.75      0.24 o 
   1   5   6       47.05       43.79      0.75 o 
   2   5   6      748.57      791.54      6.42 o 
   3   5   6     2389.54     2221.37     19.23 o 
   4   5   6      367.56      353.26      3.56 o 
   5   5   6        9.81        5.81      0.57 o 
   6   5   6      368.36      343.84      3.58 o 
   7   5   6        9.74        8.91      0.74 o 
   8   5   6        9.69       10.27      0.90 o 
   9   5   6        4.84        5.79      0.84 o 
  10   5   6       26.83       29.04      1.31 o 
  11   5   6        0.06       -0.56      1.02 o 
 -15   6   6       14.90       17.22      1.58 o 
 -14   6   6        2.09        0.98      1.05 o 
 -13   6   6       99.64       90.06      2.01 o 
 -12   6   6       12.39       13.63      0.98 o 
 -11   6   6      289.38      277.57      3.69 o 
 -10   6   6       24.22       19.73      0.95 o 
  -9   6   6        0.06       -0.54      0.54 o 
  -8   6   6      489.62      507.38      5.63 o 
  -7   6   6      327.07      304.38      3.05 o 
  -6   6   6       30.58       21.39      0.66 o 
  -5   6   6      213.57      194.27      3.01 o 
  -4   6   6      211.27      234.45      2.56 o 
  -3   6   6      678.28      763.56      7.71 o 
  -2   6   6      315.18      333.09      3.49 o 
  -1   6   6      232.05      243.55      2.69 o 
   0   6   6      237.28      311.01      2.84 o 
   1   6   6       23.80       32.51      0.68 o 
   2   6   6        5.77        3.08      0.37 o 
   3   6   6     3574.68     3482.88     29.94 o 
   4   6   6      564.22      551.25      5.25 o 
   5   6   6      205.01      210.76      2.45 o 
   6   6   6      305.99      310.18      3.36 o 
   7   6   6       99.73       92.16      1.76 o 
   8   6   6      156.43      175.14      2.50 o 
   9   6   6       52.48       49.06      2.10 o 
  10   6   6      151.21      158.15      2.71 o 
  11   6   6       18.89       22.03      2.07 o 
 -16   7   6       17.27       20.80      3.47 o 
 -15   7   6       62.92       67.25      2.30 o 
 -14   7   6       17.01       16.69      1.88 o 
 -13   7   6       13.99       16.26      1.33 o 
 -12   7   6        0.05       -0.73      0.73 o 
 -11   7   6       30.96       32.10      2.10 o 
 -10   7   6       51.30       48.34      1.26 o 
  -9   7   6      267.09      257.44      3.75 o 
  -8   7   6      112.19      106.58      1.72 o 
  -7   7   6      433.49      409.50      3.80 o 
  -6   7   6        1.97        4.81      0.49 o 
  -5   7   6       94.43       73.77      1.14 o 
  -4   7   6        5.99       14.50      0.50 o 
  -3   7   6       42.95       47.28      0.71 o 
  -2   7   6       32.00       31.77      0.78 o 
  -1   7   6        3.12        6.02      0.54 o 
   0   7   6      144.26      122.38      1.43 o 
   1   7   6       23.70       23.55      0.65 o 
   2   7   6      833.19      838.41      7.21 o 
   3   7   6      274.51      233.63      2.61 o 
   4   7   6      443.63      427.20      4.25 o 
   5   7   6       48.42       42.74      1.09 o 
   6   7   6      592.17      580.12      6.01 o 
   7   7   6      356.39      343.64      3.98 o 
   8   7   6       11.09       11.36      0.91 o 
   9   7   6      109.30      126.15      2.20 o 
  10   7   6      115.00      125.04      2.42 o 
  11   7   6        9.53        7.42      1.20 o 
 -15   8   6       21.70       22.44      1.73 o 
 -14   8   6        5.81        7.97      1.19 o 
 -13   8   6        0.08       -0.32      0.97 o 
 -12   8   6        3.02        3.65      0.87 o 
 -11   8   6        2.88        2.30      0.77 o 
 -10   8   6        0.31       -0.36      0.62 o 
  -9   8   6       49.66       49.77      1.29 o 
  -8   8   6      257.07      246.89      3.20 o 
  -7   8   6     3169.68     3093.61     30.71 o 
  -6   8   6     2270.08     2324.00     19.12 o 
  -5   8   6       22.90       28.98      0.72 o 
  -4   8   6      181.99      181.44      2.01 o 
  -3   8   6       38.32       51.67      0.87 o 
  -2   8   6       33.25       37.04      0.67 o 
  -1   8   6       33.02       35.85      0.93 o 
   0   8   6       35.19       42.23      0.82 o 
   1   8   6      594.32      587.38      5.22 o 
   2   8   6       51.70       41.37      1.30 o 
   3   8   6      279.45      264.04      2.89 o 
   4   8   6        8.00        8.48      0.64 o 
   5   8   6      276.79      254.56      2.90 o 
   6   8   6       15.57       16.36      0.83 o 
   7   8   6       26.87       27.13      1.01 o 
   8   8   6       31.66       31.75      1.21 o 
   9   8   6        3.90        2.90      0.89 o 
  10   8   6        0.40       -0.16      1.02 o 
  11   8   6        0.88       -2.34      2.34 o 
 -15   9   6        5.33        6.14      2.99 o 
 -14   9   6       21.01       20.65      1.50 o 
 -13   9   6       35.94       40.48      2.25 o 
 -12   9   6        0.29        0.28      0.82 o 
 -11   9   6       14.49       12.70      0.95 o 
 -10   9   6        4.61        5.18      0.75 o 
  -9   9   6        9.55        7.19      0.74 o 
  -8   9   6       56.30       49.58      1.24 o 
  -7   9   6      213.86      214.90      2.51 o 
  -6   9   6        2.18        2.83      0.76 o 
  -5   9   6      234.44      237.34      2.46 o 
  -4   9   6      260.60      253.40      2.57 o 
  -3   9   6      401.10      455.35      4.20 o 
  -2   9   6      114.29      139.48      1.64 o 
  -1   9   6       47.60       29.37      0.76 o 
   0   9   6       38.14       36.26      0.85 o 
   1   9   6      970.91      941.41      8.55 o 
   2   9   6      894.51      917.47      7.94 o 
   3   9   6      193.58      151.66      2.18 o 
   4   9   6       28.83       23.49      0.86 o 
   5   9   6      112.20      127.23      1.88 o 
   6   9   6        5.54        8.19      0.73 o 
   7   9   6       40.88       42.50      1.27 o 
   8   9   6        4.89        3.50      0.86 o 
   9   9   6        2.61        1.45      0.95 o 
  10   9   6        0.02       -1.06      1.06 o 
  11   9   6       24.50       19.31      4.21 o 
 -15  10   6        3.77        3.87      3.34 o 
 -14  10   6        7.69        7.86      1.40 o 
 -13  10   6        0.32        1.51      1.10 o 
 -12  10   6       23.35       23.16      1.25 o 
 -11  10   6       36.38       32.71      1.31 o 
 -10  10   6        3.28        0.81      0.69 o 
  -9  10   6      292.78      292.64      3.58 o 
  -8  10   6       95.97      100.28      2.21 o 
  -7  10   6      405.17      403.55      5.12 o 
  -6  10   6      123.63      131.66      2.06 o 
  -5  10   6      218.58      213.66      2.48 o 
  -4  10   6      189.19      189.29      2.10 o 
  -3  10   6      201.91      193.15      2.11 o 
  -2  10   6        1.30       -0.36      0.36 o 
  -1  10   6      473.87      470.53      5.35 o 
   0  10   6      353.14      298.60      3.14 o 
   1  10   6        0.52        2.09      0.42 o 
   2  10   6      120.16      108.83      1.52 o 
   3  10   6       49.26       52.53      1.22 o 
   4  10   6       36.53       34.73      1.10 o 
   5  10   6       67.27       77.93      1.49 o 
   6  10   6       35.30       31.49      1.08 o 
   7  10   6        0.05        0.49      0.70 o 
   8  10   6       52.88       54.01      1.59 o 
   9  10   6        4.66        2.37      1.08 o 
  10  10   6        3.22       -0.12      1.15 o 
 -14  11   6      114.44      121.44      5.11 o 
 -13  11   6        2.37        1.15      1.22 o 
 -12  11   6       11.88       12.69      1.16 o 
 -11  11   6        0.00       -0.82      0.82 o 
 -10  11   6      187.70      181.39      2.83 o 
  -9  11   6      142.07      139.02      2.34 o 
  -8  11   6       32.05       31.66      1.20 o 
  -7  11   6       61.21       67.03      1.34 o 
  -6  11   6      804.12      757.23      7.21 o 
  -5  11   6      150.69      151.82      2.23 o 
  -4  11   6      860.63      813.84      7.52 o 
  -3  11   6        7.90        4.32      0.52 o 
  -2  11   6      171.60      175.11      2.00 o 
  -1  11   6       98.29      102.70      1.49 o 
   0  11   6       57.90       59.90      1.09 o 
   1  11   6       48.05       38.64      1.05 o 
   2  11   6      344.46      339.05      3.64 o 
   3  11   6     1139.27     1091.66     10.66 o 
   4  11   6     1010.30      967.61      9.02 o 
   5  11   6        2.61        2.62      0.67 o 
   6  11   6      104.68      102.67      1.81 o 
   7  11   6      321.45      333.17      4.06 o 
   8  11   6       41.66       37.84      1.48 o 
   9  11   6        1.63       -0.76      1.07 o 
  10  11   6       16.02       10.89      3.71 o 
 -14  12   6        0.02       -2.28      2.28 o 
 -13  12   6       25.68       24.56      2.08 o 
 -12  12   6        0.05       -1.23      1.23 o 
 -11  12   6       54.29       55.46      1.81 o 
 -10  12   6       12.58       11.26      0.99 o 
  -9  12   6      136.53      132.47      2.36 o 
  -8  12   6       11.28        9.56      0.85 o 
  -7  12   6       35.73       31.76      1.45 o 
  -6  12   6       21.09       22.22      0.94 o 
  -5  12   6       28.77       22.09      0.89 o 
  -4  12   6       96.38       72.79      1.33 o 
  -3  12   6        2.89        1.76      0.50 o 
  -2  12   6       18.03       15.27      0.80 o 
  -1  12   6        0.00        0.22      0.47 o 
   0  12   6       12.01       10.06      0.71 o 
   1  12   6       58.37       53.56      1.30 o 
   2  12   6      373.35      359.49      4.42 o 
   3  12   6      452.81      449.02      5.29 o 
   4  12   6        1.67        1.97      0.80 o 
   5  12   6       13.05       14.41      1.13 o 
   6  12   6       70.74       75.31      1.83 o 
   7  12   6      155.55      164.56      2.77 o 
   8  12   6        1.09       -0.10      1.22 o 
   9  12   6        0.40       -1.34      1.34 o 
 -13  13   6        2.11        1.43      1.78 o 
 -12  13   6       72.17       78.41      3.18 o 
 -11  13   6        9.63        9.11      1.28 o 
 -10  13   6       98.04      103.02      2.44 o 
  -9  13   6      127.81      133.24      3.01 o 
  -8  13   6        0.01       -0.86      0.86 o 
  -7  13   6       11.42       12.42      1.24 o 
  -6  13   6       29.27       29.74      1.22 o 
  -5  13   6      121.66      130.69      2.30 o 
  -4  13   6      331.79      357.26      4.46 o 
  -3  13   6      105.07      103.11      2.10 o 
  -2  13   6       59.83       52.63      1.77 o 
  -1  13   6        5.78        4.62      0.65 o 
   0  13   6       46.80       41.80      1.21 o 
   1  13   6      419.73      403.37      4.52 o 
   2  13   6      377.17      359.25      4.50 o 
   3  13   6       15.42       11.36      1.09 o 
   4  13   6       40.57       41.80      1.83 o 
   5  13   6       16.45       11.37      1.15 o 
   6  13   6       33.91       33.33      1.51 o 
   7  13   6       15.09       17.99      1.31 o 
   8  13   6      147.77      156.20      3.79 o 
   9  13   6       28.61       27.23      4.21 o 
 -12  14   6        0.95        2.05      1.77 o 
 -11  14   6       12.65       11.91      1.53 o 
 -10  14   6        3.41        2.05      1.12 o 
  -9  14   6       38.04       46.55      1.95 o 
  -8  14   6       68.37       68.97      2.19 o 
  -7  14   6       27.47       27.47      1.53 o 
  -6  14   6        2.55        3.22      0.88 o 
  -5  14   6        2.08        2.46      0.89 o 
  -4  14   6        8.96        8.19      0.93 o 
  -3  14   6       31.19       30.20      1.21 o 
  -2  14   6       16.37       16.79      0.99 o 
  -1  14   6       49.95       45.43      1.42 o 
   0  14   6       97.12       99.67      1.96 o 
   1  14   6        0.42       -0.70      0.72 o 
   2  14   6      115.01      106.44      2.32 o 
   3  14   6      111.33      112.98      3.06 o 
   4  14   6      208.21      211.08      3.48 o 
   5  14   6        9.73        9.55      1.16 o 
   6  14   6       11.09        8.44      1.19 o 
   7  14   6        6.12        3.19      1.17 o 
   8  14   6       87.46       94.06      3.78 o 
 -12  15   6        0.87        5.20      3.71 o 
 -11  15   6       24.69       19.60      2.22 o 
 -10  15   6       64.61       66.72      2.51 o 
  -9  15   6        6.46        2.65      1.14 o 
  -8  15   6        0.07        1.48      1.11 o 
  -7  15   6        0.00        0.44      1.06 o 
  -6  15   6      438.78      424.12      7.27 o 
  -5  15   6       88.34       77.81      2.08 o 
  -4  15   6       52.34       53.79      1.74 o 
  -3  15   6        2.85        3.58      0.86 o 
  -2  15   6        0.28       -0.24      0.75 o 
  -1  15   6       40.17       37.98      1.38 o 
   0  15   6        0.25       -0.74      0.74 o 
   1  15   6       38.53       31.92      1.47 o 
   2  15   6       65.32       61.12      1.93 o 
   3  15   6       56.19       59.72      1.92 o 
   4  15   6      118.34      125.75      2.66 o 
   5  15   6        5.33        4.76      1.11 o 
   6  15   6       45.53       49.26      1.91 o 
   7  15   6       50.50       51.63      2.60 o 
 -11  16   6        4.82        3.35      2.14 o 
 -10  16   6        0.56        1.00      1.17 o 
  -9  16   6        9.98        7.86      1.35 o 
  -8  16   6       14.52       16.60      1.51 o 
  -7  16   6       83.25       91.55      2.84 o 
  -6  16   6       80.41       71.82      3.54 o 
  -5  16   6       73.08       72.04      2.06 o 
  -4  16   6      112.96      104.06      2.37 o 
  -3  16   6        8.91        6.48      1.04 o 
  -2  16   6       69.12       71.08      1.96 o 
  -1  16   6        0.27        0.07      0.80 o 
   0  16   6      107.76      107.97      2.20 o 
   1  16   6        0.26       -0.09      0.96 o 
   2  16   6      184.27      177.64      3.27 o 
   3  16   6      236.01      224.18      3.75 o 
   4  16   6       11.20        6.30      1.15 o 
   5  16   6      193.45      186.35      3.44 o 
   6  16   6       17.76       21.09      1.49 o 
   7  16   6       26.46       26.26      2.35 o 
 -10  17   6        5.68        6.99      1.66 o 
  -9  17   6        0.85        1.25      1.56 o 
  -8  17   6       26.56       24.18      1.65 o 
  -7  17   6        8.34        7.57      1.31 o 
  -6  17   6        5.62        6.50      1.26 o 
  -5  17   6       11.44       11.26      1.23 o 
  -4  17   6        0.76        0.06      0.94 o 
  -3  17   6       36.58       37.35      1.60 o 
  -2  17   6      102.14       98.14      2.36 o 
  -1  17   6       70.99       75.42      2.10 o 
   0  17   6      305.58      317.39      4.33 o 
   1  17   6      305.46      289.79      4.53 o 
   2  17   6        1.80        0.41      1.07 o 
   3  17   6        9.85        8.09      1.24 o 
   4  17   6       24.18       25.53      1.54 o 
   5  17   6       37.02       37.77      1.81 o 
   6  17   6       32.46       30.99      2.07 o 
 -10  18   6        0.08        1.98      3.47 o 
  -9  18   6        6.57        7.77      1.53 o 
  -8  18   6        3.25        3.98      1.36 o 
  -7  18   6       74.33       67.88      2.49 o 
  -6  18   6        4.19        5.08      1.27 o 
  -5  18   6       36.93       35.66      1.73 o 
  -4  18   6        0.59        0.32      1.02 o 
  -3  18   6        3.45        4.26      1.15 o 
  -2  18   6       32.74       34.92      1.66 o 
  -1  18   6       11.96       12.62      1.29 o 
   0  18   6      101.00      105.33      2.89 o 
   1  18   6        8.78        9.11      1.27 o 
   2  18   6        6.51        7.07      1.24 o 
   3  18   6       17.15       17.94      2.16 o 
   4  18   6       10.84        9.92      1.35 o 
   5  18   6       53.86       62.89      3.11 o 
   6  18   6        0.00        0.50      2.72 o 
  -9  19   6       17.17       16.84      3.22 o 
  -8  19   6        0.78       -0.90      3.22 o 
  -7  19   6       40.61       43.07      2.11 o 
  -6  19   6        0.00       -1.12      1.12 o 
  -5  19   6       45.26       51.89      2.21 o 
  -4  19   6        4.89        5.25      1.23 o 
  -3  19   6        5.02        3.19      1.12 o 
  -2  19   6      108.10      114.41      2.74 o 
  -1  19   6      103.28      108.24      2.65 o 
   0  19   6      109.01      116.12      3.07 o 
   1  19   6       34.47       31.49      1.89 o 
   2  19   6        2.40        2.72      1.18 o 
   3  19   6       15.34       20.86      1.58 o 
   4  19   6       38.90       44.55      3.59 o 
  -7  20   6       63.51       65.11      4.95 o 
  -6  20   6       41.58       42.17      2.66 o 
  -5  20   6      194.02      195.85      4.18 o 
  -4  20   6      146.04      147.98      3.45 o 
  -3  20   6      115.59      117.44      3.10 o 
  -2  20   6        6.45        6.86      1.24 o 
  -1  20   6       23.33       15.76      1.64 o 
   0  20   6       36.39       32.61      2.23 o 
   1  20   6       36.83       38.62      2.32 o 
   2  20   6        9.43        3.47      2.97 o 
  -4  21   6       71.33       73.75      6.56 o 
  -3  21   6       25.32       20.27      2.85 o 
  -2  21   6       11.97       14.16      2.72 o 
  -1  21   6      163.52      158.95      8.42 o 
 -16   1   7        0.15        0.58      1.64 o 
 -15   1   7       22.26       23.49      2.21 o 
 -14   1   7        0.00       -0.47      0.93 o 
 -13   1   7        0.80        1.91      0.87 o 
 -12   1   7       70.34       75.70      1.84 o 
 -11   1   7       15.48       13.90      0.87 o 
 -10   1   7        5.96        1.33      0.62 o 
  -9   1   7        0.23       -0.05      0.45 o 
  -8   1   7       63.79       74.06      1.12 o 
  -7   1   7      143.35      177.89      1.81 o 
  -6   1   7        1.10        0.80      0.25 o 
  -5   1   7        0.83        0.78      0.33 o 
  -4   1   7     2347.59     2491.51     19.31 o 
  -3   1   7      905.65     1118.36      8.81 o 
  -2   1   7       65.18       78.73      0.87 o 
  -1   1   7        8.55       17.07      0.45 o 
   0   1   7       10.35       23.74      0.76 o 
   1   1   7       70.01       66.13      0.99 o 
   2   1   7       91.26       97.43      1.14 o 
   3   1   7      314.58      303.02      2.82 o 
   4   1   7     1064.17      957.80      8.57 o 
   5   1   7       95.90       87.38      1.44 o 
   6   1   7       90.42       92.45      1.56 o 
   7   1   7       54.13       40.32      1.16 o 
   8   1   7       20.76       22.46      1.11 o 
   9   1   7       51.31       58.97      2.00 o 
  10   1   7       44.15       44.53      1.47 o 
  11   1   7       67.18       68.17      2.11 o 
 -16   2   7        6.10        3.21      1.55 o 
 -15   2   7       10.74        7.55      1.27 o 
 -14   2   7      233.96      238.87      4.30 o 
 -13   2   7        0.14        0.16      0.89 o 
 -12   2   7        0.75        0.07      0.88 o 
 -11   2   7        0.51       -0.32      0.63 o 
 -10   2   7        1.04        3.60      0.65 o 
  -9   2   7      280.31      221.55      2.86 o 
  -8   2   7       26.11       33.81      0.81 o 
  -7   2   7      185.08      180.16      2.98 o 
  -6   2   7      186.33      195.75      2.10 o 
  -5   2   7        1.58        2.45      0.46 o 
  -4   2   7      248.68      252.13      2.35 o 
  -3   2   7      206.94      224.89      2.14 o 
  -2   2   7      232.31      239.79      2.56 o 
  -1   2   7        7.42        6.77      0.28 o 
   0   2   7       87.46       90.19      1.12 o 
   1   2   7     3086.45     3259.17     27.92 o 
   2   2   7     1032.09      994.57      8.33 o 
   3   2   7      328.99      325.83      3.21 o 
   4   2   7      241.78      274.61      2.84 o 
   5   2   7      385.74      400.46      4.24 o 
   6   2   7       68.73       65.54      1.39 o 
   7   2   7       26.74       27.25      0.98 o 
   8   2   7      143.08      149.35      2.21 o 
   9   2   7      119.33      135.46      2.21 o 
  10   2   7       40.41       34.73      1.30 o 
  11   2   7       12.92       12.40      1.28 o 
 -16   3   7        0.62        2.91      1.39 o 
 -15   3   7       11.37       11.71      1.77 o 
 -14   3   7        2.12        2.58      1.01 o 
 -13   3   7      217.30      238.07      3.74 o 
 -12   3   7       47.44       46.63      1.69 o 
 -11   3   7        2.12        2.44      0.77 o 
 -10   3   7      621.60      529.58      5.98 o 
  -9   3   7       62.04       51.92      1.36 o 
  -8   3   7      114.01      107.49      1.59 o 
  -7   3   7      335.46      366.23      3.58 o 
  -6   3   7      219.49      235.51      2.45 o 
  -5   3   7      122.66      142.40      1.65 o 
  -4   3   7      191.53      203.87      2.28 o 
  -3   3   7       80.25      116.33      1.36 o 
  -2   3   7      118.97      110.67      1.42 o 
  -1   3   7      158.78      192.77      2.03 o 
   0   3   7       71.51       71.30      0.93 o 
   1   3   7       59.65       71.87      0.97 o 
   2   3   7        0.13        0.42      0.33 o 
   3   3   7       14.22       13.10      0.56 o 
   4   3   7     2014.68     2028.52     18.74 o 
   5   3   7       83.99       65.94      1.36 o 
   6   3   7      172.19      158.03      2.16 o 
   7   3   7       98.23       99.66      1.70 o 
   8   3   7       18.91       17.38      0.94 o 
   9   3   7        2.11        2.29      0.78 o 
  10   3   7        2.80        3.30      0.94 o 
  11   3   7       64.65       68.75      2.91 o 
 -16   4   7       38.37       45.61      7.77 o 
 -15   4   7        4.56        5.69      1.32 o 
 -14   4   7       47.47       51.70      2.79 o 
 -13   4   7       30.99       24.20      1.20 o 
 -12   4   7      202.59      188.81      2.88 o 
 -11   4   7       13.34        7.92      0.81 o 
 -10   4   7      134.47      127.69      2.37 o 
  -9   4   7      111.90       93.02      1.54 o 
  -8   4   7        0.67        1.10      0.47 o 
  -7   4   7      120.71      120.21      1.53 o 
  -6   4   7      151.70      140.15      1.64 o 
  -5   4   7       32.50       38.78      0.92 o 
  -4   4   7       87.43       80.90      1.30 o 
  -3   4   7      178.60      207.21      2.17 o 
  -2   4   7        2.96        1.21      0.43 o 
  -1   4   7      264.72      293.01      2.92 o 
   0   4   7      372.47      377.88      3.23 o 
   1   4   7        5.62       14.68      0.55 o 
   2   4   7        7.18        2.25      0.30 o 
   3   4   7       15.25       17.32      0.76 o 
   4   4   7     1286.29     1162.57     10.38 o 
   5   4   7      115.69      109.72      1.59 o 
   6   4   7      429.55      397.57      4.63 o 
   7   4   7       68.13       67.98      1.47 o 
   8   4   7       25.45       24.90      1.04 o 
   9   4   7       42.48       42.42      1.37 o 
  10   4   7        0.03       -0.87      0.87 o 
  11   4   7       52.78       61.67      3.24 o 
 -16   5   7       30.76       32.64      2.45 o 
 -15   5   7       30.19       34.04      2.14 o 
 -14   5   7        2.19        2.40      1.02 o 
 -13   5   7       47.74       44.18      2.49 o 
 -12   5   7       19.40       21.82      1.12 o 
 -11   5   7       98.36      102.83      2.14 o 
 -10   5   7        5.24        5.46      0.73 o 
  -9   5   7       59.47       60.82      1.28 o 
  -8   5   7      248.69      247.39      3.33 o 
  -7   5   7      118.80       90.61      1.28 o 
  -6   5   7      222.66      227.41      2.65 o 
  -5   5   7        0.29        0.97      0.30 o 
  -4   5   7        2.92        1.02      0.38 o 
  -3   5   7     1882.04     2008.90     16.52 o 
  -2   5   7      188.33      238.54      2.50 o 
  -1   5   7      294.74      326.45      3.44 o 
   0   5   7       54.81       68.36      1.05 o 
   1   5   7      592.35      582.61      5.11 o 
   2   5   7      117.19      106.85      1.31 o 
   3   5   7      335.25      319.49      3.28 o 
   4   5   7      275.86      266.02      2.86 o 
   5   5   7        0.43       -0.35      0.52 o 
   6   5   7       57.43       53.23      1.34 o 
   7   5   7       77.59       77.73      1.69 o 
   8   5   7       11.38       10.75      0.88 o 
   9   5   7        1.06       -0.76      0.76 o 
  10   5   7       25.16       24.55      1.30 o 
  11   5   7       25.39       27.73      3.71 o 
 -16   6   7       58.43       67.36      4.21 o 
 -15   6   7       36.03       33.72      1.90 o 
 -14   6   7        0.19        0.39      0.96 o 
 -13   6   7       73.91       77.08      1.89 o 
 -12   6   7       77.11       77.59      1.80 o 
 -11   6   7       93.42       92.36      1.87 o 
 -10   6   7        0.00       -0.29      0.88 o 
  -9   6   7       20.04       17.14      0.85 o 
  -8   6   7      111.41       97.56      1.61 o 
  -7   6   7      244.67      252.08      3.14 o 
  -6   6   7      999.55      948.20      9.11 o 
  -5   6   7      150.16      144.56      1.75 o 
  -4   6   7       24.78       26.44      0.81 o 
  -3   6   7      293.60      342.03      3.43 o 
  -2   6   7      327.24      365.19      4.10 o 
  -1   6   7       89.59      114.19      1.54 o 
   0   6   7        7.96       13.56      0.84 o 
   1   6   7       31.92       43.94      0.84 o 
   2   6   7      278.15      251.80      2.70 o 
   3   6   7      577.92      555.94      5.31 o 
   4   6   7        5.04        4.39      0.70 o 
   5   6   7       18.10       15.60      0.74 o 
   6   6   7      134.55      129.86      2.03 o 
   7   6   7       12.15       11.45      0.85 o 
   8   6   7        3.19        3.57      0.85 o 
   9   6   7       33.85       32.45      1.27 o 
  10   6   7       30.60       31.05      1.58 o 
 -15   7   7        1.01        0.63      1.26 o 
 -14   7   7        1.79        0.73      1.02 o 
 -13   7   7        0.70        0.86      0.88 o 
 -12   7   7       43.73       49.29      1.94 o 
 -11   7   7      121.74      109.70      2.08 o 
 -10   7   7      417.78      406.56      4.95 o 
  -9   7   7        0.38       -0.58      0.58 o 
  -8   7   7     1062.86     1066.74     10.40 o 
  -7   7   7       42.33       47.95      1.28 o 
  -6   7   7     1481.41     1473.43     13.77 o 
  -5   7   7      228.98      232.22      2.76 o 
  -4   7   7      125.66      135.26      1.97 o 
  -3   7   7        0.63        0.92      0.53 o 
  -2   7   7       58.46       80.92      1.23 o 
  -1   7   7      100.80       88.73      1.36 o 
   0   7   7        0.45        0.31      0.33 o 
   1   7   7       13.07       11.81      0.74 o 
   2   7   7      100.65       97.68      1.44 o 
   3   7   7       15.26       15.56      0.70 o 
   4   7   7      179.46      175.96      2.19 o 
   5   7   7      304.90      278.74      3.11 o 
   6   7   7        0.47        0.94      0.68 o 
   7   7   7       33.89       32.27      1.42 o 
   8   7   7        6.02        5.74      0.96 o 
   9   7   7        3.04        4.81      0.99 o 
  10   7   7       12.40       12.75      1.31 o 
 -15   8   7       24.43       24.57      1.99 o 
 -14   8   7       13.78       18.44      1.41 o 
 -13   8   7       10.05       11.20      1.05 o 
 -12   8   7       26.41       29.03      1.28 o 
 -11   8   7       21.36       18.78      1.07 o 
 -10   8   7       92.32       89.87      1.72 o 
  -9   8   7      273.04      269.85      3.30 o 
  -8   8   7      296.24      268.62      3.22 o 
  -7   8   7       27.11       30.35      0.94 o 
  -6   8   7      696.79      655.36      6.20 o 
  -5   8   7       31.71       25.23      0.78 o 
  -4   8   7       24.94       24.61      0.61 o 
  -3   8   7        7.83        8.12      0.54 o 
  -2   8   7       36.65       38.91      0.90 o 
  -1   8   7       51.12       61.40      1.11 o 
   0   8   7       30.49       34.87      1.03 o 
   1   8   7      246.99      221.28      2.34 o 
   2   8   7      167.87      156.41      1.98 o 
   3   8   7      777.76      704.19      6.66 o 
   4   8   7        0.26       -0.28      0.54 o 
   5   8   7       42.69       39.70      1.13 o 
   6   8   7       33.34       35.48      1.14 o 
   7   8   7      293.45      294.00      3.65 o 
   8   8   7       19.62       22.60      1.25 o 
   9   8   7       22.73       25.96      1.98 o 
  10   8   7       26.51       31.20      2.71 o 
 -15   9   7        4.29        3.47      2.72 o 
 -14   9   7        2.21       -0.02      1.25 o 
 -13   9   7       23.54       19.60      1.55 o 
 -12   9   7        4.75        3.01      1.21 o 
 -11   9   7       29.16       26.82      1.21 o 
 -10   9   7        1.32        2.85      0.71 o 
  -9   9   7      294.81      289.27      3.73 o 
  -8   9   7      123.87      128.42      2.00 o 
  -7   9   7     1183.14     1132.29     10.28 o 
  -6   9   7       15.48       15.73      0.86 o 
  -5   9   7        3.89        3.44      0.51 o 
  -4   9   7       25.52       23.59      0.65 o 
  -3   9   7       31.86       16.93      0.71 o 
  -2   9   7      313.25      347.22      3.59 o 
  -1   9   7       30.41       49.56      1.05 o 
   0   9   7      181.15      162.77      2.04 o 
   1   9   7       84.72       76.03      1.28 o 
   2   9   7       87.57       86.45      1.44 o 
   3   9   7      251.35      250.61      2.89 o 
   4   9   7       13.57       16.42      1.31 o 
   5   9   7        0.45        0.05      0.61 o 
   6   9   7        4.62        5.89      0.79 o 
   7   9   7      518.14      538.34      6.32 o 
   8   9   7       80.16       80.28      1.99 o 
   9   9   7      133.15      135.15      2.82 o 
  10   9   7       68.00       67.38      4.20 o 
 -14  10   7       13.55       10.99      1.76 o 
 -13  10   7       14.62       13.50      1.42 o 
 -12  10   7        7.30       10.50      1.30 o 
 -11  10   7       52.98       55.71      2.27 o 
 -10  10   7      173.60      175.50      3.19 o 
  -9  10   7      244.76      235.74      3.68 o 
  -8  10   7      596.38      600.59      7.30 o 
  -7  10   7       47.06       46.51      1.45 o 
  -6  10   7        0.01       -0.49      0.49 o 
  -5  10   7       31.10       26.30      0.98 o 
  -4  10   7      148.71      148.90      2.13 o 
  -3  10   7        6.79        4.55      0.53 o 
  -2  10   7        2.42       -0.29      0.43 o 
  -1  10   7      966.08      891.83      8.26 o 
   0  10   7      150.53      143.92      1.92 o 
   1  10   7      288.31      270.80      3.00 o 
   2  10   7       45.75       41.82      1.22 o 
   3  10   7      274.76      267.04      3.88 o 
   4  10   7       79.55       76.50      1.85 o 
   5  10   7      195.83      194.61      2.72 o 
   6  10   7      203.12      202.77      2.83 o 
   7  10   7      105.25      115.99      2.32 o 
   8  10   7       69.55       70.59      2.45 o 
   9  10   7       35.06       32.56      1.64 o 
  10  10   7       38.43       33.91      3.24 o 
 -14  11   7       29.47       32.10      2.62 o 
 -13  11   7       25.67       26.32      2.04 o 
 -12  11   7      216.93      214.40      5.99 o 
 -11  11   7       68.55       67.41      2.73 o 
 -10  11   7       33.94       31.12      1.45 o 
  -9  11   7       27.35       28.41      1.35 o 
  -8  11   7        3.96        2.80      0.86 o 
  -7  11   7      466.40      452.57      5.89 o 
  -6  11   7      613.82      609.68      6.85 o 
  -5  11   7      288.85      265.21      3.26 o 
  -4  11   7      105.28       85.27      1.73 o 
  -3  11   7        0.00        0.47      0.53 o 
  -2  11   7       11.73       12.59      0.70 o 
  -1  11   7      109.57      119.89      1.85 o 
   0  11   7      500.83      502.72      5.44 o 
   1  11   7       30.34       39.86      1.26 o 
   2  11   7      306.87      317.88      4.84 o 
   3  11   7      763.10      748.85      7.67 o 
   4  11   7      145.04      154.93      2.68 o 
   5  11   7      286.62      281.49      3.54 o 
   6  11   7       16.01       14.50      1.00 o 
   7  11   7       33.17       33.29      1.42 o 
   8  11   7       23.42       23.00      1.36 o 
   9  11   7       26.75       25.07      1.94 o 
 -14  12   7       26.47       33.71      3.59 o 
 -13  12   7       36.55       37.64      2.36 o 
 -12  12   7        1.24        1.17      1.21 o 
 -11  12   7        5.99        6.13      1.21 o 
 -10  12   7        7.28        8.77      1.07 o 
  -9  12   7        6.58        6.12      1.01 o 
  -8  12   7        1.58        2.58      0.86 o 
  -7  12   7        8.48        9.38      1.01 o 
  -6  12   7        8.86       12.39      0.94 o 
  -5  12   7       39.62       35.48      1.27 o 
  -4  12   7        9.79        7.44      0.77 o 
  -3  12   7       24.38       15.46      0.90 o 
  -2  12   7        0.05        0.26      0.59 o 
  -1  12   7      429.64      405.28      4.51 o 
   0  12   7      536.22      504.52      5.42 o 
   1  12   7      105.95      109.65      2.06 o 
   2  12   7      191.52      159.53      2.56 o 
   3  12   7        1.63        2.08      0.67 o 
   4  12   7       22.30       22.22      1.12 o 
   5  12   7       13.18       12.88      1.11 o 
   6  12   7      336.28      343.35      4.50 o 
   7  12   7        0.75        0.95      1.21 o 
   8  12   7        0.13       -0.82      1.99 o 
 -13  13   7        1.10        2.44      1.75 o 
 -12  13   7        0.10       -1.11      1.11 o 
 -11  13   7        7.44       10.75      1.33 o 
 -10  13   7        3.54        1.29      1.01 o 
  -9  13   7       16.67       11.98      1.18 o 
  -8  13   7       22.28       23.52      1.35 o 
  -7  13   7      151.43      144.97      2.80 o 
  -6  13   7      850.23      827.17      9.06 o 
  -5  13   7     1682.11     1591.27     16.36 o 
  -4  13   7      420.34      391.91      4.84 o 
  -3  13   7       48.24       43.00      1.38 o 
  -2  13   7       95.08       95.91      1.86 o 
  -1  13   7       31.52       22.11      0.96 o 
   0  13   7      227.94      237.16      3.04 o 
   1  13   7      171.90      180.09      2.80 o 
   2  13   7        0.33        1.31      0.78 o 
   3  13   7        6.56        7.63      1.02 o 
   4  13   7      226.66      218.58      3.55 o 
   5  13   7      125.77      124.10      2.57 o 
   6  13   7      353.66      377.70      5.30 o 
   7  13   7       38.41       39.16      3.31 o 
   8  13   7       79.35       85.57      3.41 o 
 -12  14   7       14.61       15.92      2.18 o 
 -11  14   7        0.86        0.60      1.30 o 
 -10  14   7       18.73       17.64      1.44 o 
  -9  14   7       72.96       82.76      2.45 o 
  -8  14   7        0.00       -0.13      0.95 o 
  -7  14   7       29.32       27.71      1.52 o 
  -6  14   7        0.30       -0.10      0.89 o 
  -5  14   7        0.05        0.18      0.94 o 
  -4  14   7        2.57        3.50      0.96 o 
  -3  14   7        0.21        1.25      0.79 o 
  -2  14   7        1.61        1.33      0.78 o 
  -1  14   7       24.05       27.16      1.18 o 
   0  14   7       19.44       17.80      1.05 o 
   1  14   7       15.61       15.03      1.26 o 
   2  14   7        6.47        5.25      1.13 o 
   3  14   7        6.08        7.11      1.07 o 
   4  14   7      141.87      136.46      2.76 o 
   5  14   7        0.02       -0.98      1.20 o 
   6  14   7      721.06      744.47      9.11 o 
   7  14   7        1.15       -1.05      1.23 o 
 -12  15   7        7.00        4.46      3.71 o 
 -11  15   7       73.21       76.52      2.82 o 
 -10  15   7      152.98      161.27      3.56 o 
  -9  15   7       80.26       84.36      3.65 o 
  -8  15   7       59.04       54.82      2.10 o 
  -7  15   7       32.56       28.94      1.64 o 
  -6  15   7       36.12       42.15      1.66 o 
  -5  15   7       13.90        9.15      1.07 o 
  -4  15   7       38.83       42.34      1.61 o 
  -3  15   7        1.61        1.01      0.84 o 
  -2  15   7       38.06       38.71      1.51 o 
  -1  15   7      193.64      185.38      3.18 o 
   0  15   7      215.03      205.23      3.46 o 
   1  15   7      200.21      187.91      3.56 o 
   2  15   7       82.63       77.89      2.15 o 
   3  15   7        0.63        0.24      0.97 o 
   4  15   7        2.04        2.59      1.07 o 
   5  15   7       51.46       50.75      2.45 o 
   6  15   7       64.41       62.74      2.16 o 
   7  15   7       29.60       28.62      4.21 o 
 -11  16   7       13.96       12.87      3.96 o 
 -10  16   7       10.14       12.03      1.87 o 
  -9  16   7        3.49        0.77      1.19 o 
  -8  16   7        2.30        1.33      1.16 o 
  -7  16   7      203.82      205.04      4.02 o 
  -6  16   7       35.37       33.97      1.79 o 
  -5  16   7       96.27       85.60      2.23 o 
  -4  16   7       12.76       10.95      1.12 o 
  -3  16   7       91.66       94.94      2.28 o 
  -2  16   7       66.31       62.38      1.91 o 
  -1  16   7       22.57       27.03      1.41 o 
   0  16   7      107.85      102.06      2.67 o 
   1  16   7       92.50       82.95      2.39 o 
   2  16   7        0.01        0.52      1.00 o 
   3  16   7        8.99       11.77      1.29 o 
   4  16   7      280.93      296.07      6.42 o 
   5  16   7      126.63      121.01      2.75 o 
   6  16   7        2.24        2.64      1.46 o 
 -10  17   7       23.49       30.75      2.42 o 
  -9  17   7       93.75      104.44      2.93 o 
  -8  17   7      174.16      183.03      3.85 o 
  -7  17   7        1.08        1.48      1.19 o 
  -6  17   7       10.38        9.50      1.34 o 
  -5  17   7        9.91       10.65      1.23 o 
  -4  17   7       55.43       53.28      1.91 o 
  -3  17   7        3.88        3.81      1.09 o 
  -2  17   7        1.99        2.38      1.00 o 
  -1  17   7      123.72      129.32      2.74 o 
   0  17   7      436.81      421.53      6.48 o 
   1  17   7        1.92       -0.90      1.19 o 
   2  17   7        5.18        5.34      1.25 o 
   3  17   7       90.08       92.34      2.49 o 
   4  17   7       54.42       51.45      2.22 o 
   5  17   7        2.25        0.79      1.40 o 
   6  17   7        0.01       -1.75      1.75 o 
 -10  18   7       32.01       34.54      2.91 o 
  -9  18   7       24.43       23.76      2.25 o 
  -8  18   7       30.35       35.34      1.95 o 
  -7  18   7        4.83        4.87      1.32 o 
  -6  18   7       47.22       47.45      2.13 o 
  -5  18   7        0.98        0.26      1.00 o 
  -4  18   7       74.29       70.57      2.20 o 
  -3  18   7       17.89       17.03      1.58 o 
  -2  18   7       12.63       11.08      1.24 o 
  -1  18   7        4.92        5.85      1.31 o 
   0  18   7        4.48        4.21      1.31 o 
   1  18   7      108.24      102.14      3.79 o 
   2  18   7       39.13       40.36      2.45 o 
   3  18   7        3.74        1.80      1.22 o 
   4  18   7       23.64       23.35      2.28 o 
   5  18   7        1.54        2.48      3.47 o 
  -8  19   7      115.11      123.36      4.93 o 
  -7  19   7        4.93        6.59      1.39 o 
  -6  19   7       95.91      102.93      3.08 o 
  -5  19   7       27.86       29.96      1.95 o 
  -4  19   7       14.06       14.44      1.48 o 
  -3  19   7       19.47       19.53      1.46 o 
  -2  19   7       24.25       27.92      1.64 o 
  -1  19   7       61.12       59.67      2.41 o 
   0  19   7        7.49        6.12      1.38 o 
   1  19   7        1.64        1.61      1.33 o 
   2  19   7      109.19      107.94      3.05 o 
   3  19   7       13.66       15.35      3.71 o 
  -6  20   7       15.88       15.11      2.35 o 
  -5  20   7        4.88        3.56      1.71 o 
  -4  20   7        5.46        4.80      1.24 o 
  -3  20   7       12.46       14.08      1.47 o 
  -2  20   7        1.37        0.37      1.29 o 
  -1  20   7        0.17       -1.63      1.63 o 
   0  20   7       17.96       17.66      2.18 o 
  -4  21   7       53.98       51.25      4.95 o 
  -3  21   7        0.13       -1.69      1.90 o 
 -16   0   8        5.05        6.17      1.74 o 
 -15   0   8       16.85       17.63      1.96 o 
 -14   0   8       63.00       69.49      2.89 o 
 -13   0   8      272.55      283.13      5.98 o 
 -12   0   8       25.75       18.96      1.56 o 
 -11   0   8        0.19        1.49      1.07 o 
 -10   0   8      672.01      534.88      9.32 o 
  -9   0   8      479.74      373.76      5.70 o 
  -8   0   8      597.33      558.60      7.01 o 
  -7   0   8      378.47      445.03      5.66 o 
  -6   0   8      293.16      268.43      4.09 o 
  -5   0   8       10.23        8.11      0.55 o 
  -4   0   8        1.52        0.04      0.61 o 
  -3   0   8       63.74       59.68      1.37 o 
  -2   0   8     1012.28     1021.53     12.09 o 
  -1   0   8      100.01      108.45      2.23 o 
   0   0   8      756.74      816.13      9.73 o 
   1   0   8      121.55       98.93      1.66 o 
   2   0   8        0.14        0.98      0.84 o 
   3   0   8       84.79      102.09      2.12 o 
   4   0   8        0.57        1.14      0.73 o 
   5   0   8     1694.37     1602.66     21.23 o 
   6   0   8      235.57      220.09      3.89 o 
   7   0   8       12.58       13.16      1.18 o 
   8   0   8       15.00       15.07      1.32 o 
   9   0   8       34.93       33.70      2.86 o 
  10   0   8      452.57      514.13     12.72 o 
 -16   1   8        0.05       -0.48      1.22 o 
 -15   1   8       20.65       20.34      1.85 o 
 -14   1   8        0.02       -0.32      0.93 o 
 -13   1   8       88.39       85.91      2.10 o 
 -12   1   8        0.02       -0.14      0.76 o 
 -11   1   8        2.74        3.46      0.80 o 
 -10   1   8      212.78      186.56      2.65 o 
  -9   1   8      148.39       80.19      1.56 o 
  -8   1   8       24.45       16.38      0.61 o 
  -7   1   8      313.97      312.74      3.14 o 
  -6   1   8      378.09      366.32      3.58 o 
  -5   1   8      181.50      150.18      1.49 o 
  -4   1   8        8.64        4.58      0.33 o 
  -3   1   8      983.82     1015.36      8.49 o 
  -2   1   8      120.46      152.93      1.56 o 
  -1   1   8        2.57        6.41      0.33 o 
   0   1   8        4.69        2.91      0.30 o 
   1   1   8      379.80      379.03      3.44 o 
   2   1   8       18.58       24.88      0.75 o 
   3   1   8       51.82       42.21      0.95 o 
   4   1   8        4.53        6.17      0.61 o 
   5   1   8     1974.50     1886.23     17.52 o 
   6   1   8      140.66      135.75      1.99 o 
   7   1   8       49.81       49.97      1.30 o 
   8   1   8      106.78      115.18      1.98 o 
   9   1   8       48.06       50.24      1.51 o 
  10   1   8        0.12       -0.13      0.89 o 
  11   1   8        0.09        2.48      2.48 o 
 -16   2   8        1.03        0.55      1.37 o 
 -15   2   8       18.17       20.70      1.62 o 
 -14   2   8        0.62       -0.36      0.94 o 
 -13   2   8        1.48       -0.37      0.86 o 
 -12   2   8      235.93      214.73      3.40 o 
 -11   2   8       86.22       77.70      1.68 o 
 -10   2   8       27.01       13.94      0.81 o 
  -9   2   8       23.55       11.39      0.73 o 
  -8   2   8        0.75        0.24      0.44 o 
  -7   2   8      250.38      248.92      2.61 o 
  -6   2   8      168.33      191.43      2.12 o 
  -5   2   8      556.19      570.75      5.30 o 
  -4   2   8      672.41      730.87      5.91 o 
  -3   2   8       95.97      103.54      1.43 o 
  -2   2   8       74.63       66.66      0.98 o 
  -1   2   8       18.29       15.41      0.42 o 
   0   2   8      300.11      256.46      2.42 o 
   1   2   8        1.76        0.93      0.31 o 
   2   2   8      211.08      212.55      2.17 o 
   3   2   8       13.38        8.81      0.61 o 
   4   2   8       45.31       48.94      1.13 o 
   5   2   8        9.83        4.66      0.67 o 
   6   2   8       14.17       15.00      0.80 o 
   7   2   8        2.71        3.06      0.69 o 
   8   2   8       24.47       26.13      1.08 o 
   9   2   8       48.87       50.35      1.64 o 
  10   2   8      204.09      207.66      3.24 o 
  11   2   8        4.20        6.44      2.72 o 
 -16   3   8       30.50       28.55      2.11 o 
 -15   3   8       14.10       15.84      1.37 o 
 -14   3   8       33.09       32.04      1.75 o 
 -13   3   8      178.02      191.44      3.28 o 
 -12   3   8       12.14       12.32      1.03 o 
 -11   3   8      170.90      170.28      2.62 o 
 -10   3   8       56.94       52.00      1.36 o 
  -9   3   8       11.97       22.46      0.93 o 
  -8   3   8       26.36       17.22      0.72 o 
  -7   3   8        1.50        0.49      0.43 o 
  -6   3   8      638.45      569.44      5.33 o 
  -5   3   8      362.00      379.04      3.69 o 
  -4   3   8      832.49      900.49      8.65 o 
  -3   3   8      281.12      283.41      3.02 o 
  -2   3   8       68.31       76.32      1.16 o 
  -1   3   8        8.32       12.19      0.51 o 
   0   3   8       38.21       27.05      0.68 o 
   1   3   8      226.93      211.26      2.22 o 
   2   3   8      665.12      614.70      6.02 o 
   3   3   8     1077.04     1033.26      9.24 o 
   4   3   8      492.99      480.04      5.46 o 
   5   3   8       59.55       46.57      1.66 o 
   6   3   8       11.07        9.78      0.76 o 
   7   3   8       19.19       19.09      0.96 o 
   8   3   8       46.35       49.52      1.40 o 
   9   3   8        0.29       -0.75      0.76 o 
  10   3   8        8.97       11.65      1.20 o 
 -16   4   8       29.90       34.03      2.20 o 
 -15   4   8      283.62      308.69      6.05 o 
 -14   4   8       27.64       25.22      1.40 o 
 -13   4   8       57.57       65.91      2.53 o 
 -12   4   8       68.19       77.91      1.83 o 
 -11   4   8      139.05      131.80      2.51 o 
 -10   4   8        4.80        7.29      0.77 o 
  -9   4   8       44.59       39.91      1.41 o 
  -8   4   8      499.12      444.36      4.70 o 
  -7   4   8      217.83      237.62      2.58 o 
  -6   4   8      611.61      593.62      5.90 o 
  -5   4   8        4.19        2.20      0.45 o 
  -4   4   8      115.33      109.83      1.72 o 
  -3   4   8       14.03       22.11      0.67 o 
  -2   4   8      254.36      255.28      2.64 o 
  -1   4   8      191.78      187.56      2.08 o 
   0   4   8       93.46       82.18      1.08 o 
   1   4   8      800.30      869.85      7.84 o 
   2   4   8       40.72       45.09      0.95 o 
   3   4   8        2.66        3.76      0.62 o 
   4   4   8      794.02      759.27      7.46 o 
   5   4   8       59.35       47.83      1.20 o 
   6   4   8       15.15       13.42      1.02 o 
   7   4   8      124.46      128.04      2.05 o 
   8   4   8        9.29        8.81      0.94 o 
   9   4   8       33.48       32.97      1.40 o 
  10   4   8        3.22        4.73      1.13 o 
 -16   5   8       73.93       84.51      3.94 o 
 -15   5   8       17.68       20.56      1.46 o 
 -14   5   8        9.41        8.75      1.14 o 
 -13   5   8       10.56        8.98      1.03 o 
 -12   5   8      332.39      347.79      4.89 o 
 -11   5   8       46.48       45.45      1.54 o 
 -10   5   8        0.89        3.03      0.68 o 
  -9   5   8      943.96      854.39      8.48 o 
  -8   5   8      252.33      240.01      2.98 o 
  -7   5   8      825.92      765.75      7.08 o 
  -6   5   8       49.31       57.69      1.07 o 
  -5   5   8      312.99      300.15      3.35 o 
  -4   5   8       54.32       46.63      1.01 o 
  -3   5   8      317.97      311.75      3.17 o 
  -2   5   8        1.24        4.18      0.42 o 
  -1   5   8        0.04       -0.05      0.36 o 
   0   5   8      566.06      549.38      5.55 o 
   1   5   8      163.38      149.46      1.67 o 
   2   5   8      258.98      236.30      2.73 o 
   3   5   8      231.00      192.25      2.25 o 
   4   5   8       59.92       58.67      1.20 o 
   5   5   8      147.83      158.04      2.22 o 
   6   5   8       37.60       29.64      1.13 o 
   7   5   8       66.40       65.69      1.54 o 
   8   5   8      104.03      113.17      2.02 o 
   9   5   8       21.09       24.24      1.29 o 
  10   5   8       26.99       25.41      1.66 o 
 -15   6   8        4.45        5.78      1.36 o 
 -14   6   8       12.36       11.98      1.56 o 
 -13   6   8       60.93       69.36      2.79 o 
 -12   6   8        5.69        4.65      0.87 o 
 -11   6   8        3.08        1.48      0.73 o 
 -10   6   8       28.66       30.60      1.17 o 
  -9   6   8        6.08        6.75      0.68 o 
  -8   6   8      168.99      190.10      2.50 o 
  -7   6   8     1212.65     1150.48     10.37 o 
  -6   6   8      491.20      483.09      4.68 o 
  -5   6   8        9.26       11.43      0.63 o 
  -4   6   8      555.87      588.04      5.98 o 
  -3   6   8      110.49       97.88      1.37 o 
  -2   6   8      296.67      298.42      3.27 o 
  -1   6   8       24.18       30.57      0.79 o 
   0   6   8        1.70        2.77      0.42 o 
   1   6   8        0.31       -0.08      0.36 o 
   2   6   8       29.23       35.03      0.97 o 
   3   6   8        5.82        7.57      0.58 o 
   4   6   8      335.36      311.26      3.35 o 
   5   6   8      124.39      119.57      1.91 o 
   6   6   8       32.54       31.35      1.12 o 
   7   6   8      197.77      194.57      3.18 o 
   8   6   8       69.75       79.87      1.94 o 
   9   6   8        0.82       -0.89      0.89 o 
  10   6   8        0.56       -1.73      1.73 o 
 -15   7   8       89.99      100.37      5.50 o 
 -14   7   8        4.33        5.13      1.30 o 
 -13   7   8       61.23       65.65      1.82 o 
 -12   7   8       10.86       15.54      1.08 o 
 -11   7   8       34.50       36.93      1.68 o 
 -10   7   8       85.89       81.46      1.76 o 
  -9   7   8        1.22        0.35      0.62 o 
  -8   7   8      188.60      198.56      2.77 o 
  -7   7   8      238.58      236.26      2.81 o 
  -6   7   8      818.60      773.96      7.63 o 
  -5   7   8      281.37      292.94      3.63 o 
  -4   7   8      144.69      151.63      2.87 o 
  -3   7   8       63.24       62.87      1.11 o 
  -2   7   8       29.25       31.76      0.89 o 
  -1   7   8       36.88       45.26      1.02 o 
   0   7   8       18.55       23.42      0.73 o 
   1   7   8       56.48       59.20      1.08 o 
   2   7   8       70.24       68.41      1.36 o 
   3   7   8       76.22       64.68      1.37 o 
   4   7   8       10.69        8.60      0.73 o 
   5   7   8      103.33      103.56      1.81 o 
   6   7   8       21.58       21.79      1.10 o 
   7   7   8       61.96       70.90      2.03 o 
   8   7   8      297.88      310.41      4.16 o 
   9   7   8        0.43        0.20      0.94 o 
  10   7   8      104.64      119.83      6.19 o 
 -15   8   8        6.60        5.69      1.86 o 
 -14   8   8        4.71        4.80      1.20 o 
 -13   8   8       19.39       19.75      1.39 o 
 -12   8   8       28.06       32.56      1.54 o 
 -11   8   8        8.26        8.50      0.91 o 
 -10   8   8      285.08      275.02      3.72 o 
  -9   8   8      555.90      539.23      6.50 o 
  -8   8   8        1.37        1.99      0.57 o 
  -7   8   8        5.19        4.39      0.60 o 
  -6   8   8        6.79        4.82      0.59 o 
  -5   8   8        1.62        1.35      0.53 o 
  -4   8   8       26.87       32.82      1.00 o 
  -3   8   8     1141.18     1117.05     10.65 o 
  -2   8   8      211.79      230.81      2.75 o 
  -1   8   8       29.40       19.81      0.75 o 
   0   8   8       38.18       28.58      0.84 o 
   1   8   8       12.94       12.84      0.91 o 
   2   8   8       48.07       43.60      1.24 o 
   3   8   8      182.82      173.42      2.38 o 
   4   8   8       94.65       85.84      1.63 o 
   5   8   8      103.21      116.54      1.97 o 
   6   8   8       38.15       38.88      1.41 o 
   7   8   8       94.78       85.60      1.98 o 
   8   8   8       60.06       63.73      2.01 o 
   9   8   8       63.41       70.37      2.13 o 
 -14   9   8       49.35       46.71      2.91 o 
 -13   9   8       21.41       21.22      1.46 o 
 -12   9   8       65.34       65.18      1.99 o 
 -11   9   8       17.64       16.52      1.20 o 
 -10   9   8        9.66        9.46      0.97 o 
  -9   9   8      521.18      495.04      7.79 o 
  -8   9   8       21.96       23.76      1.30 o 
  -7   9   8       16.95       12.23      0.79 o 
  -6   9   8        0.03        0.66      0.58 o 
  -5   9   8       23.01       21.79      1.01 o 
  -4   9   8      268.70      256.03      3.12 o 
  -3   9   8       34.97       14.68      0.69 o 
  -2   9   8      139.45      103.72      1.65 o 
  -1   9   8       59.72       63.08      1.20 o 
   0   9   8       13.66       20.84      1.03 o 
   1   9   8        0.17        0.17      0.56 o 
   2   9   8        6.20        7.71      0.70 o 
   3   9   8        0.08        0.12      0.63 o 
   4   9   8       11.98       13.54      0.86 o 
   5   9   8        0.76       -0.04      0.71 o 
   6   9   8       71.64       64.96      1.76 o 
   7   9   8        4.23        6.93      1.01 o 
   8   9   8       35.21       35.32      1.50 o 
   9   9   8       98.19       98.63      3.14 o 
 -14  10   8       15.61       13.44      1.81 o 
 -13  10   8       77.15       78.30      2.53 o 
 -12  10   8        5.33        6.73      1.20 o 
 -11  10   8       34.82       29.11      1.57 o 
 -10  10   8       56.71       51.45      1.80 o 
  -9  10   8      320.11      307.23      6.28 o 
  -8  10   8        1.67        0.33      0.73 o 
  -7  10   8       35.66       39.63      1.35 o 
  -6  10   8       26.08       23.20      0.96 o 
  -5  10   8      166.65      168.65      2.38 o 
  -4  10   8       15.74       13.19      0.82 o 
  -3  10   8      235.94      204.93      2.67 o 
  -2  10   8       19.10        7.67      0.69 o 
  -1  10   8       24.66       26.61      0.87 o 
   0  10   8       91.70       73.14      1.34 o 
   1  10   8       42.62       37.57      1.21 o 
   2  10   8      237.67      237.51      3.04 o 
   3  10   8       37.40       35.70      1.74 o 
   4  10   8        0.00       -0.60      0.66 o 
   5  10   8       60.25       59.94      1.55 o 
   6  10   8        6.13        7.81      0.98 o 
   7  10   8       30.92       30.84      1.62 o 
   8  10   8       29.28       23.74      1.38 o 
   9  10   8        2.77        1.86      2.10 o 
 -14  11   8       82.99       84.98      5.04 o 
 -13  11   8       14.53       17.54      1.56 o 
 -12  11   8        8.31        8.15      1.26 o 
 -11  11   8       79.85       79.79      3.39 o 
 -10  11   8       27.25       26.45      1.38 o 
  -9  11   8       95.98       96.47      2.28 o 
  -8  11   8       14.96       14.90      1.09 o 
  -7  11   8       17.96       14.49      1.07 o 
  -6  11   8      723.09      707.97      7.82 o 
  -5  11   8       45.06       36.30      1.56 o 
  -4  11   8       94.98       69.45      1.61 o 
  -3  11   8        1.58        1.81      0.80 o 
  -2  11   8        8.01        5.45      0.60 o 
  -1  11   8       99.96       93.00      1.79 o 
   0  11   8      454.94      429.15      4.68 o 
   1  11   8       93.19       87.26      1.68 o 
   2  11   8      342.53      337.32      3.97 o 
   3  11   8        1.27        0.25      0.68 o 
   4  11   8        0.03       -0.61      0.69 o 
   5  11   8       14.21       14.09      1.00 o 
   6  11   8       76.93       82.26      2.05 o 
   7  11   8      156.78      174.06      3.21 o 
   8  11   8        1.29        0.97      1.13 o 
 -14  12   8        3.32        5.09      2.71 o 
 -13  12   8        0.09       -0.20      1.22 o 
 -12  12   8        4.49        6.27      1.31 o 
 -11  12   8        8.81       10.01      1.30 o 
 -10  12   8        0.94        1.44      0.97 o 
  -9  12   8        2.78        4.25      0.96 o 
  -8  12   8       52.87       53.36      1.73 o 
  -7  12   8      343.18      329.16      4.70 o 
  -6  12   8      190.04      184.61      3.10 o 
  -5  12   8        0.12        0.03      0.69 o 
  -4  12   8        8.18        7.71      0.82 o 
  -3  12   8      187.15      160.80      2.53 o 
  -2  12   8        7.86        5.81      0.74 o 
  -1  12   8       23.20       23.01      1.10 o 
   0  12   8      129.12      135.48      2.74 o 
   1  12   8       21.66       22.08      1.34 o 
   2  12   8       86.71       86.33      1.89 o 
   3  12   8      279.64      270.31      3.72 o 
   4  12   8        0.95        2.73      0.85 o 
   5  12   8        1.83        3.01      0.90 o 
   6  12   8        7.56        6.47      1.45 o 
   7  12   8      222.89      223.86      4.09 o 
   8  12   8      106.02      122.80      7.43 o 
 -13  13   8        1.29       -0.36      2.97 o 
 -12  13   8       12.81       11.54      1.67 o 
 -11  13   8      235.63      231.52      6.00 o 
 -10  13   8      291.95      299.85      5.21 o 
  -9  13   8      255.46      263.52      4.90 o 
  -8  13   8        3.65        3.79      0.98 o 
  -7  13   8        0.11       -0.09      0.87 o 
  -6  13   8      496.54      514.03      6.23 o 
  -5  13   8       25.16       31.21      1.27 o 
  -4  13   8        9.75       11.53      0.92 o 
  -3  13   8        4.41        1.87      0.78 o 
  -2  13   8       98.35      102.25      2.01 o 
  -1  13   8       26.93       26.67      1.26 o 
   0  13   8      277.54      260.41      5.30 o 
   1  13   8        7.43        4.11      0.85 o 
   2  13   8      232.27      206.29      4.16 o 
   3  13   8       16.65       13.45      1.18 o 
   4  13   8        1.55        0.26      0.95 o 
   5  13   8       65.82       60.06      2.25 o 
   6  13   8        2.53        1.55      1.38 o 
   7  13   8       18.45       16.02      1.68 o 
 -12  14   8       45.79       42.92      2.28 o 
 -11  14   8        3.31        2.50      1.57 o 
 -10  14   8        4.38        5.00      1.33 o 
  -9  14   8        1.85        1.61      1.12 o 
  -8  14   8        0.02        0.15      1.07 o 
  -7  14   8       57.94       58.36      2.08 o 
  -6  14   8        7.40        7.22      1.01 o 
  -5  14   8       24.11       26.01      1.35 o 
  -4  14   8       47.96       44.08      1.61 o 
  -3  14   8        0.47       -0.49      0.85 o 
  -2  14   8        3.35        2.06      0.86 o 
  -1  14   8       36.11       35.30      1.44 o 
   0  14   8       16.13       13.18      1.38 o 
   1  14   8        2.18        3.01      0.99 o 
   2  14   8       31.91       29.08      1.59 o 
   3  14   8       25.58       27.51      1.50 o 
   4  14   8      101.14       86.85      2.27 o 
   5  14   8       35.58       31.25      1.59 o 
   6  14   8       47.98       50.36      1.93 o 
   7  14   8      105.49      121.52      5.14 o 
 -12  15   8       15.23       16.59      4.46 o 
 -11  15   8       17.16       18.28      1.85 o 
 -10  15   8       14.42       14.07      1.51 o 
  -9  15   8      129.14      124.91      3.06 o 
  -8  15   8       17.64       16.85      1.46 o 
  -7  15   8        0.97       -1.00      1.00 o 
  -6  15   8      107.32      100.04      2.69 o 
  -5  15   8      210.31      208.69      3.51 o 
  -4  15   8      122.24      111.77      2.46 o 
  -3  15   8      208.16      207.60      3.72 o 
  -2  15   8      201.62      201.35      3.38 o 
  -1  15   8        0.85       -0.10      1.03 o 
   0  15   8       63.23       68.38      2.46 o 
   1  15   8      107.13       99.28      2.63 o 
   2  15   8       16.03       11.24      1.23 o 
   3  15   8       13.93       12.52      1.26 o 
   4  15   8        3.56        2.91      1.15 o 
   5  15   8       64.73       69.89      2.20 o 
   6  15   8      142.98      150.68      4.51 o 
 -11  16   8        0.00       -1.95      2.85 o 
 -10  16   8       97.52      105.44      2.97 o 
  -9  16   8        1.58        0.71      1.20 o 
  -8  16   8       68.09       67.97      2.37 o 
  -7  16   8       79.14       78.00      2.49 o 
  -6  16   8        1.89        1.22      1.11 o 
  -5  16   8      172.64      174.63      3.22 o 
  -4  16   8       69.16       66.53      1.98 o 
  -3  16   8       38.97       37.21      1.61 o 
  -2  16   8        0.14        0.24      1.05 o 
  -1  16   8        7.89        7.25      1.25 o 
   0  16   8        7.35        7.63      1.40 o 
   1  16   8       22.70       22.37      1.60 o 
   2  16   8       93.11       96.15      2.72 o 
   3  16   8        0.23        0.78      1.08 o 
   4  16   8       87.65       81.41      2.33 o 
   5  16   8        3.20        1.84      1.59 o 
   6  16   8       40.02       45.31      4.46 o 
 -10  17   8        0.00        0.20      1.71 o 
  -9  17   8       52.28       51.86      2.29 o 
  -8  17   8        6.79        8.34      1.42 o 
  -7  17   8       99.84       98.06      2.85 o 
  -6  17   8      156.62      151.83      3.44 o 
  -5  17   8        8.83        7.75      1.47 o 
  -4  17   8       32.32       30.75      1.60 o 
  -3  17   8       65.80       72.40      2.51 o 
  -2  17   8      123.18      131.96      2.81 o 
  -1  17   8        2.58       -1.10      1.10 o 
   0  17   8        1.25        0.15      1.29 o 
   1  17   8        0.04       -0.37      1.77 o 
   2  17   8       18.10       14.60      1.53 o 
   3  17   8        0.00        0.07      1.22 o 
   4  17   8       21.81       27.59      2.78 o 
   5  17   8       34.02       40.61      3.31 o 
  -9  18   8       70.60       72.95      4.04 o 
  -8  18   8       76.47       73.52      2.60 o 
  -7  18   8        7.67        7.38      1.45 o 
  -6  18   8        5.98        5.12      1.31 o 
  -5  18   8        3.77        3.32      1.26 o 
  -4  18   8        0.50       -0.48      1.12 o 
  -3  18   8       24.72       24.46      1.51 o 
  -2  18   8       47.33       45.34      2.50 o 
  -1  18   8        5.40        3.13      1.31 o 
   0  18   8       12.55       11.34      1.63 o 
   1  18   8       13.75       12.39      1.52 o 
   2  18   8       10.31        8.06      1.45 o 
   3  18   8        3.47        3.66      2.01 o 
  -7  19   8      272.61      298.35      6.71 o 
  -6  19   8       23.17       25.03      1.87 o 
  -5  19   8        3.56        1.47      1.33 o 
  -4  19   8       27.77       27.14      1.63 o 
  -3  19   8        3.61        2.55      1.22 o 
  -2  19   8        1.14        1.70      1.28 o 
  -1  19   8        0.12       -0.15      1.29 o 
   0  19   8        0.85       -1.33      1.34 o 
   1  19   8      143.20      147.03      5.50 o 
  -5  20   8       47.95       51.50      4.95 o 
  -4  20   8        3.30       -0.50      2.48 o 
  -3  20   8        0.97        3.96      2.97 o 
  -2  20   8       35.04       37.38      4.70 o 
  -1  20   8        7.38        9.16      3.71 o 
 -16   1   9       35.02       40.06      2.97 o 
 -15   1   9        7.01        7.95      1.26 o 
 -14   1   9        0.96       -0.46      0.99 o 
 -13   1   9        0.85        1.05      0.91 o 
 -12   1   9        0.95        0.89      0.82 o 
 -11   1   9        1.11        2.04      0.77 o 
 -10   1   9       22.27       20.27      1.03 o 
  -9   1   9      343.57      276.56      3.88 o 
  -8   1   9       54.04       32.55      0.94 o 
  -7   1   9       34.56       37.85      0.99 o 
  -6   1   9     1451.50     1482.04     15.38 o 
  -5   1   9      245.32      252.09      2.46 o 
  -4   1   9      711.51      736.81      7.30 o 
  -3   1   9       49.98       67.44      0.94 o 
  -2   1   9       73.36       76.57      0.99 o 
  -1   1   9      790.48      725.18      6.20 o 
   0   1   9       13.12       28.94      0.66 o 
   1   1   9      276.85      275.25      2.64 o 
   2   1   9       73.81       78.01      1.21 o 
   3   1   9      170.39      173.67      2.19 o 
   4   1   9      217.14      230.26      2.76 o 
   5   1   9        0.31        0.52      0.61 o 
   6   1   9       86.09       83.29      1.60 o 
   7   1   9       75.08       73.02      1.58 o 
   8   1   9      220.39      224.70      4.47 o 
   9   1   9       22.62       25.71      1.23 o 
  10   1   9       14.00       17.31      2.10 o 
 -16   2   9        9.16        6.16      1.44 o 
 -15   2   9        2.14       -1.01      1.11 o 
 -14   2   9      130.38      142.68      2.88 o 
 -13   2   9       21.90       21.40      1.28 o 
 -12   2   9       48.05       46.20      1.60 o 
 -11   2   9       33.98       37.84      1.55 o 
 -10   2   9       20.79       17.63      1.01 o 
  -9   2   9      887.15      802.45      9.13 o 
  -8   2   9      210.49      171.35      2.24 o 
  -7   2   9      148.44      134.46      1.71 o 
  -6   2   9      258.60      250.23      2.66 o 
  -5   2   9     2276.18     2117.32     18.41 o 
  -4   2   9     1299.69     1327.15     11.71 o 
  -3   2   9       21.00       16.56      0.56 o 
  -2   2   9        5.43        6.11      0.62 o 
  -1   2   9      215.66      211.96      2.12 o 
   0   2   9      236.59      231.98      2.28 o 
   1   2   9      190.74      152.05      1.66 o 
   2   2   9       24.88       24.39      0.72 o 
   3   2   9      230.15      217.16      2.98 o 
   4   2   9        1.63        1.08      0.58 o 
   5   2   9       75.51       73.30      1.47 o 
   6   2   9       93.38      103.86      1.80 o 
   7   2   9       36.07       34.96      1.19 o 
   8   2   9      180.74      187.83      3.23 o 
   9   2   9        2.69        3.79      0.99 o 
  10   2   9        0.54        5.12      1.83 o 
 -16   3   9       95.08       99.62      3.30 o 
 -15   3   9      119.36      137.46      3.50 o 
 -14   3   9       38.76       40.96      2.79 o 
 -13   3   9        2.31        0.42      0.92 o 
 -12   3   9       50.62       49.91      1.65 o 
 -11   3   9      127.21      115.03      2.28 o 
 -10   3   9        0.66       -0.60      0.60 o 
  -9   3   9      118.69       78.40      1.64 o 
  -8   3   9       20.31        7.35      0.62 o 
  -7   3   9        0.61        0.68      0.43 o 
  -6   3   9      251.67      218.87      2.42 o 
  -5   3   9       80.40       80.62      1.36 o 
  -4   3   9        5.11       13.48      0.56 o 
  -3   3   9      139.54      137.45      1.75 o 
  -2   3   9        7.52        4.53      0.38 o 
  -1   3   9       39.16       47.85      0.91 o 
   0   3   9      155.58      192.26      1.97 o 
   1   3   9      607.32      604.80      5.31 o 
   2   3   9        7.40        9.59      0.71 o 
   3   3   9      135.79      128.04      1.67 o 
   4   3   9      352.52      336.27      4.68 o 
   5   3   9       51.21       54.15      1.31 o 
   6   3   9      169.61      158.63      2.29 o 
   7   3   9        1.88        1.76      0.76 o 
   8   3   9        2.13        2.17      0.91 o 
   9   3   9      235.24      254.11      3.72 o 
  10   3   9        2.25        6.44      2.72 o 
 -16   4   9       71.56       76.89      4.33 o 
 -15   4   9       20.11       21.06      1.70 o 
 -14   4   9       56.36       58.01      2.29 o 
 -13   4   9        0.72        2.21      0.97 o 
 -12   4   9       70.05       62.17      1.99 o 
 -11   4   9      336.15      314.78      4.47 o 
 -10   4   9        0.99        1.87      0.68 o 
  -9   4   9       20.46       20.22      1.01 o 
  -8   4   9       83.96       56.41      1.23 o 
  -7   4   9       56.40       55.27      1.08 o 
  -6   4   9     1065.86     1071.29      9.62 o 
  -5   4   9     2158.34     2144.36     19.96 o 
  -4   4   9        7.58       11.62      0.63 o 
  -3   4   9      197.22      227.50      2.58 o 
  -2   4   9       75.94       45.18      0.96 o 
  -1   4   9       49.22       48.75      0.99 o 
   0   4   9       39.51       39.98      0.92 o 
   1   4   9      482.03      451.83      4.63 o 
   2   4   9      272.55      250.37      2.87 o 
   3   4   9        0.00       -0.15      0.46 o 
   4   4   9       23.52       29.44      0.99 o 
   5   4   9       50.71       47.72      1.27 o 
   6   4   9        8.91        5.45      0.86 o 
   7   4   9       19.19       18.51      1.09 o 
   8   4   9       45.82       54.06      1.66 o 
   9   4   9       55.71       55.99      1.80 o 
  10   4   9       32.19       35.65      3.71 o 
 -15   5   9       20.64       24.55      1.72 o 
 -14   5   9       34.90       31.26      1.77 o 
 -13   5   9      342.94      336.61      8.31 o 
 -12   5   9      214.37      234.11      3.72 o 
 -11   5   9       99.72       92.51      1.93 o 
 -10   5   9        0.68       -0.64      0.64 o 
  -9   5   9      113.80       99.57      1.74 o 
  -8   5   9      659.19      608.95      6.27 o 
  -7   5   9       18.83       22.10      0.77 o 
  -6   5   9       77.99       75.02      1.52 o 
  -5   5   9       80.59       57.37      1.79 o 
  -4   5   9        1.36        5.96      0.64 o 
  -3   5   9      178.41      192.56      2.33 o 
  -2   5   9        5.60        8.47      0.49 o 
  -1   5   9       16.45       16.75      0.62 o 
   0   5   9       20.43       20.89      0.80 o 
   1   5   9       36.70       38.30      1.02 o 
   2   5   9      144.64      133.30      1.91 o 
   3   5   9        8.89        9.73      0.71 o 
   4   5   9      192.92      191.83      2.96 o 
   5   5   9        2.31        1.46      0.74 o 
   6   5   9        6.73        6.56      0.97 o 
   7   5   9        9.14       11.11      1.04 o 
   8   5   9       73.50       79.29      1.95 o 
   9   5   9        0.13        0.29      0.95 o 
 -15   6   9       30.98       37.76      1.97 o 
 -14   6   9       29.62       29.97      1.76 o 
 -13   6   9        5.50        4.34      1.16 o 
 -12   6   9       18.47       18.02      1.48 o 
 -11   6   9        9.04        7.31      1.12 o 
 -10   6   9      202.19      198.08      3.65 o 
  -9   6   9      215.83      227.72      5.95 o 
  -8   6   9      628.48      605.51      6.81 o 
  -7   6   9       76.16       63.66      1.31 o 
  -6   6   9      822.50      762.26      8.25 o 
  -5   6   9      274.11      271.82      3.20 o 
  -4   6   9       77.64       82.29      1.46 o 
  -3   6   9      103.89      121.39      1.64 o 
  -2   6   9      253.64      214.95      2.42 o 
  -1   6   9       28.53       20.67      0.72 o 
   0   6   9       20.78       20.84      0.73 o 
   1   6   9       42.35       34.94      1.03 o 
   2   6   9      112.68      129.21      1.92 o 
   3   6   9      548.32      522.73      5.50 o 
   4   6   9       62.17       56.82      1.52 o 
   5   6   9      135.75      123.13      2.36 o 
   6   6   9       70.14       70.12      1.74 o 
   7   6   9       67.98       70.03      1.83 o 
   8   6   9        2.39        0.03      0.91 o 
   9   6   9        3.37        2.49      1.10 o 
 -15   7   9       10.27       11.84      1.53 o 
 -14   7   9        7.96        4.43      1.25 o 
 -13   7   9       49.51       50.04      1.98 o 
 -12   7   9       18.64       17.20      1.46 o 
 -11   7   9      184.72      182.18      3.23 o 
 -10   7   9       88.81       84.64      2.11 o 
  -9   7   9       47.12       38.21      1.60 o 
  -8   7   9        0.37        0.88      0.69 o 
  -7   7   9       99.41       99.71      1.90 o 
  -6   7   9       56.45       49.08      1.20 o 
  -5   7   9        0.16       -0.34      0.59 o 
  -4   7   9      225.22      210.75      2.88 o 
  -3   7   9        2.96        1.81      0.62 o 
  -2   7   9        1.47        1.92      0.50 o 
  -1   7   9       60.92       50.30      1.05 o 
   0   7   9        8.48        7.07      0.55 o 
   1   7   9        4.01        1.46      0.55 o 
   2   7   9       38.79       37.03      1.11 o 
   3   7   9       99.29       92.53      1.63 o 
   4   7   9       35.55       31.39      1.11 o 
   5   7   9       24.16       22.25      1.12 o 
   6   7   9      188.43      188.21      3.17 o 
   7   7   9       43.12       40.98      1.54 o 
   8   7   9        0.65        0.43      0.93 o 
   9   7   9       27.01       26.83      2.41 o 
 -15   8   9        7.69        0.25      3.22 o 
 -14   8   9       27.76       29.16      1.80 o 
 -13   8   9        0.20       -1.07      1.07 o 
 -12   8   9       56.90       62.85      2.07 o 
 -11   8   9       16.92       15.89      1.32 o 
 -10   8   9       17.38       14.09      1.12 o 
  -9   8   9       65.44       66.88      1.70 o 
  -8   8   9      346.36      318.85      6.49 o 
  -7   8   9      338.67      306.29      3.63 o 
  -6   8   9      235.47      252.00      3.29 o 
  -5   8   9      115.56      120.22      2.00 o 
  -4   8   9       14.05        4.26      0.69 o 
  -3   8   9      254.76      311.32      3.62 o 
  -2   8   9     1237.77     1136.44     10.86 o 
  -1   8   9       58.19       41.20      1.09 o 
   0   8   9       39.24       44.95      1.10 o 
   1   8   9        0.81        1.47      0.59 o 
   2   8   9        2.71        2.64      0.64 o 
   3   8   9        2.54       -0.11      0.61 o 
   4   8   9       21.56       17.55      1.10 o 
   5   8   9        2.71        1.63      0.83 o 
   6   8   9       80.79       63.08      1.75 o 
   7   8   9        0.10       -0.94      0.94 o 
   8   8   9       28.92       31.39      1.46 o 
 -14   9   9        5.21        5.82      1.48 o 
 -13   9   9       77.52       79.14      2.52 o 
 -12   9   9       68.09       83.31      2.99 o 
 -11   9   9       13.08       14.97      1.25 o 
 -10   9   9       10.13        9.57      1.08 o 
  -9   9   9      255.13      251.49      4.26 o 
  -8   9   9        0.13        0.28      0.63 o 
  -7   9   9        0.71        0.24      0.69 o 
  -6   9   9      379.02      368.93      4.22 o 
  -5   9   9       63.50       65.60      1.64 o 
  -4   9   9       48.23       34.48      1.15 o 
  -3   9   9      677.34      586.73      6.15 o 
  -2   9   9        1.30        1.96      0.66 o 
  -1   9   9       19.11       29.88      0.94 o 
   0   9   9        0.26        0.31      0.56 o 
   1   9   9       75.93       66.60      1.43 o 
   2   9   9      147.12      141.21      2.99 o 
   3   9   9       17.44       13.23      0.87 o 
   4   9   9        8.68        8.54      0.83 o 
   5   9   9       35.18       31.58      1.44 o 
   6   9   9       11.68       12.44      1.09 o 
   7   9   9       30.75       28.58      1.39 o 
   8   9   9        4.02        4.56      1.22 o 
 -14  10   9        0.18        0.84      1.36 o 
 -13  10   9       19.70       21.71      1.63 o 
 -12  10   9        1.59        2.50      1.49 o 
 -11  10   9      537.23      537.94      9.44 o 
 -10  10   9        5.82        4.15      0.92 o 
  -9  10   9       64.07       67.20      1.79 o 
  -8  10   9      323.06      324.71      5.48 o 
  -7  10   9       99.06       95.30      1.95 o 
  -6  10   9      628.78      637.38      6.71 o 
  -5  10   9        2.57        2.01      0.62 o 
  -4  10   9        5.09        3.16      0.63 o 
  -3  10   9       82.52       66.18      1.46 o 
  -2  10   9      923.72      898.16      8.98 o 
  -1  10   9      492.54      458.32      4.94 o 
   0  10   9       86.75       85.47      1.66 o 
   1  10   9      115.13      104.29      1.94 o 
   2  10   9        1.16        1.97      0.68 o 
   3  10   9      142.55      137.70      2.18 o 
   4  10   9        1.05        1.06      0.74 o 
   5  10   9       72.76       71.76      1.84 o 
   6  10   9      178.19      181.14      3.21 o 
   7  10   9       43.47       47.90      2.39 o 
   8  10   9        1.86        0.93      1.36 o 
 -14  11   9      110.40      120.82      8.67 o 
 -13  11   9        2.36        1.80      1.59 o 
 -12  11   9       36.65       35.60      1.90 o 
 -11  11   9       14.30       10.43      1.32 o 
 -10  11   9        1.61        2.77      1.13 o 
  -9  11   9        0.29        0.77      0.89 o 
  -8  11   9       11.75       14.36      1.13 o 
  -7  11   9       10.87       12.69      1.06 o 
  -6  11   9      289.32      286.08      3.81 o 
  -5  11   9      132.30      122.33      2.20 o 
  -4  11   9       17.21       12.88      0.91 o 
  -3  11   9       81.02       80.59      1.87 o 
  -2  11   9      235.05      231.01      3.77 o 
  -1  11   9       71.79       78.36      1.94 o 
   0  11   9      295.66      290.12      3.55 o 
   1  11   9       48.79       52.34      1.41 o 
   2  11   9       24.81       22.30      1.04 o 
   3  11   9      129.18      131.55      2.23 o 
   4  11   9       94.07      100.51      1.97 o 
   5  11   9       54.69       51.48      1.83 o 
   6  11   9      213.20      225.19      3.73 o 
   7  11   9       65.24       64.72      2.11 o 
   8  11   9        0.15       -0.02      3.09 o 
 -13  12   9      136.65      151.08      3.58 o 
 -12  12   9      111.27      120.22      3.07 o 
 -11  12   9       31.16       28.67      1.74 o 
 -10  12   9        8.10        5.62      1.08 o 
  -9  12   9        0.34        0.48      0.93 o 
  -8  12   9        1.98        2.82      0.91 o 
  -7  12   9       44.60       46.37      1.88 o 
  -6  12   9      143.30      134.85      3.23 o 
  -5  12   9       15.54       14.08      0.98 o 
  -4  12   9       15.58       15.48      0.97 o 
  -3  12   9       25.60       32.51      1.58 o 
  -2  12   9        0.08        0.45      0.70 o 
  -1  12   9      131.22      126.64      2.69 o 
   0  12   9       41.19       44.52      1.59 o 
   1  12   9      140.54      133.34      2.39 o 
   2  12   9      113.87      114.97      2.23 o 
   3  12   9       88.19       82.02      1.92 o 
   4  12   9        6.60        6.74      0.99 o 
   5  12   9       83.25       83.92      2.22 o 
   6  12   9        0.40        0.84      1.11 o 
   7  12   9       20.98       23.00      2.78 o 
 -13  13   9       10.54       10.19      1.95 o 
 -12  13   9        1.00       -0.84      1.35 o 
 -11  13   9        3.19        1.36      1.37 o 
 -10  13   9       13.25       12.31      1.25 o 
  -9  13   9       14.59       16.58      1.29 o 
  -8  13   9       24.72       28.04      1.47 o 
  -7  13   9      351.62      334.70      4.90 o 
  -6  13   9        0.06        0.93      0.83 o 
  -5  13   9      271.00      263.24      3.69 o 
  -4  13   9       77.56       79.36      1.84 o 
  -3  13   9      175.16      168.51      3.19 o 
  -2  13   9       26.00       25.24      1.29 o 
  -1  13   9       48.37       50.78      1.94 o 
   0  13   9       48.93       48.78      1.93 o 
   1  13   9        9.07        3.89      0.92 o 
   2  13   9       14.40       14.49      1.08 o 
   3  13   9       33.87       38.22      1.63 o 
   4  13   9      166.56      168.91      4.08 o 
   5  13   9       49.99       49.77      1.88 o 
   6  13   9       33.98       34.34      1.94 o 
   7  13   9       28.91       33.92      4.46 o 
 -12  14   9        7.50       11.07      2.24 o 
 -11  14   9        0.43       -1.09      1.28 o 
 -10  14   9        0.17        0.09      1.43 o 
  -9  14   9      237.05      238.76      4.37 o 
  -8  14   9       74.53       73.68      2.38 o 
  -7  14   9       48.44       47.86      1.92 o 
  -6  14   9      697.30      671.24      9.20 o 
  -5  14   9      201.59      199.77      3.37 o 
  -4  14   9      253.96      247.55      3.89 o 
  -3  14   9      537.30      528.90      6.76 o 
  -2  14   9      289.78      285.14      4.24 o 
  -1  14   9       16.73       17.12      1.40 o 
   0  14   9      126.66      129.72      2.94 o 
   1  14   9       33.33       36.73      1.76 o 
   2  14   9       23.75       23.52      1.53 o 
   3  14   9      228.87      222.18      3.75 o 
   4  14   9       51.19       41.58      1.74 o 
   5  14   9        8.44        8.00      1.30 o 
   6  14   9      223.10      250.24      7.52 o 
 -12  15   9        0.16        1.73      2.48 o 
 -11  15   9       18.30       17.85      1.78 o 
 -10  15   9       32.59       38.05      1.98 o 
  -9  15   9      105.28      110.11      3.26 o 
  -8  15   9       48.09       46.44      2.06 o 
  -7  15   9       27.88       24.34      1.58 o 
  -6  15   9       12.40       12.11      1.36 o 
  -5  15   9       88.59       84.65      2.24 o 
  -4  15   9      139.23      132.23      2.72 o 
  -3  15   9      140.13      137.31      3.01 o 
  -2  15   9       22.58       24.33      1.58 o 
  -1  15   9        9.59        7.97      1.27 o 
   0  15   9        0.61        0.61      1.08 o 
   1  15   9       65.80       68.07      2.29 o 
   2  15   9        0.48       -0.20      1.12 o 
   3  15   9       34.97       33.79      1.84 o 
   4  15   9       28.66       36.10      1.74 o 
   5  15   9       32.92       33.92      2.46 o 
 -11  16   9       86.49       95.32      5.69 o 
 -10  16   9       16.15       16.26      1.63 o 
  -9  16   9       15.18       17.51      1.59 o 
  -8  16   9       10.95       12.07      1.97 o 
  -7  16   9      130.60      126.73      3.12 o 
  -6  16   9        0.23       -1.44      1.84 o 
  -5  16   9      383.99      385.81      5.48 o 
  -4  16   9       95.72       98.97      2.71 o 
  -3  16   9        2.83        5.06      1.09 o 
  -2  16   9        7.47        6.00      1.29 o 
  -1  16   9       31.25       34.61      1.90 o 
   0  16   9       13.47       14.71      1.45 o 
   1  16   9      339.68      351.00      5.69 o 
   2  16   9       62.80       65.13      2.41 o 
   3  16   9       22.46       19.11      1.66 o 
   4  16   9       21.02       24.43      2.71 o 
   5  16   9      141.24      149.04      7.43 o 
 -10  17   9      133.93      157.71      8.42 o 
  -9  17   9       63.19       72.31      3.29 o 
  -8  17   9       76.15       78.19      2.77 o 
  -7  17   9       13.21       10.08      1.46 o 
  -6  17   9        0.11        0.26      1.22 o 
  -5  17   9        2.13        1.73      1.20 o 
  -4  17   9       78.94       89.92      3.00 o 
  -3  17   9       64.59       65.77      2.18 o 
  -2  17   9        1.95        2.11      1.52 o 
  -1  17   9       94.32       91.85      2.74 o 
   0  17   9        7.40        5.46      1.48 o 
   1  17   9       65.61       72.57      2.52 o 
   2  17   9        5.61        4.41      1.35 o 
   3  17   9      192.57      213.31      6.65 o 
  -8  18   9       12.80       12.73      2.88 o 
  -7  18   9       99.44       95.00      2.92 o 
  -6  18   9       74.20       82.08      2.70 o 
  -5  18   9      227.63      234.89      4.55 o 
  -4  18   9        6.82        4.51      1.21 o 
  -3  18   9        7.86        9.09      1.48 o 
  -2  18   9        5.96        2.57      1.31 o 
  -1  18   9       17.27       16.10      1.75 o 
   0  18   9       12.07       14.52      1.57 o 
   1  18   9      181.22      182.18      4.95 o 
  -6  19   9       37.72       42.83      4.46 o 
  -5  19   9        0.03       -1.98      2.48 o 
  -4  19   9        8.22        6.66      1.38 o 
  -3  19   9        2.86        2.43      1.52 o 
  -2  19   9        0.02        1.59      1.70 o 
  -1  19   9        3.89        1.49      2.97 o 
  -3  20   9        9.73       10.40      3.47 o 
 -16   0  10       75.06       80.60      7.68 o 
 -15   0  10      169.68      169.43      4.92 o 
 -14   0  10       34.50       36.32      2.59 o 
 -13   0  10       56.07       58.58      2.65 o 
 -12   0  10        5.42        3.58      1.30 o 
 -11   0  10       52.44       34.66      1.99 o 
 -10   0  10       30.67       30.86      1.79 o 
  -9   0  10       18.94       34.51      1.86 o 
  -8   0  10       10.19        8.02      0.86 o 
  -7   0  10      361.89      375.21      5.78 o 
  -6   0  10       69.64       89.24      2.07 o 
  -5   0  10      383.35      342.40      5.79 o 
  -4   0  10     1678.35     1526.66     17.96 o 
  -3   0  10      171.53      142.28      2.23 o 
  -2   0  10      209.91      239.13      3.55 o 
  -1   0  10      697.57      745.62      9.70 o 
   0   0  10      861.31      854.45     11.36 o 
   1   0  10       10.43        7.34      0.65 o 
   2   0  10      100.26      107.46      2.57 o 
   3   0  10      346.52      353.64      5.75 o 
   4   0  10      363.38      378.15      7.67 o 
   5   0  10        2.40        6.36      1.16 o 
   6   0  10      180.75      186.65      3.68 o 
   7   0  10        3.04        1.22      1.32 o 
   8   0  10      208.44      208.49      5.07 o 
   9   0  10       92.75      107.95      5.94 o 
 -16   1  10      129.35      151.81      4.27 o 
 -15   1  10      109.65      110.14      2.71 o 
 -14   1  10       25.61       31.14      1.64 o 
 -13   1  10        7.68        7.09      1.08 o 
 -12   1  10       19.92       18.85      1.18 o 
 -11   1  10       28.56       24.32      1.20 o 
 -10   1  10       38.02       34.57      1.33 o 
  -9   1  10       34.54       32.61      1.25 o 
  -8   1  10      277.62      235.06      3.08 o 
  -7   1  10      144.14      137.39      1.76 o 
  -6   1  10        0.41       -0.43      0.74 o 
  -5   1  10     3430.98     3472.46     28.25 o 
  -4   1  10     1027.15     1046.13      9.34 o 
  -3   1  10       12.12       10.89      0.54 o 
  -2   1  10       13.59       13.20      0.50 o 
  -1   1  10      291.61      258.56      2.52 o 
   0   1  10       56.33       40.69      0.80 o 
   1   1  10        1.54        0.18      0.36 o 
   2   1  10       24.72       19.00      0.75 o 
   3   1  10      198.60      192.26      2.41 o 
   4   1  10     1430.51     1426.77     14.95 o 
   5   1  10      899.49      905.46     10.11 o 
   6   1  10        0.01        0.90      0.81 o 
   7   1  10        0.31       -0.86      0.86 o 
   8   1  10        2.49        1.10      1.07 o 
   9   1  10       10.05       10.34      3.09 o 
 -16   2  10        3.42        7.15      2.08 o 
 -15   2  10       83.93       86.76      5.04 o 
 -14   2  10       87.68       91.34      2.41 o 
 -13   2  10       89.90       94.35      2.29 o 
 -12   2  10        4.11        3.69      0.92 o 
 -11   2  10       47.77       47.41      1.55 o 
 -10   2  10       69.69       71.70      1.81 o 
  -9   2  10        5.88        2.45      0.70 o 
  -8   2  10        9.67        5.00      0.62 o 
  -7   2  10       40.79       35.00      0.95 o 
  -6   2  10        4.33        3.24      0.51 o 
  -5   2  10      279.25      273.99      3.14 o 
  -4   2  10      897.90      890.12      8.60 o 
  -3   2  10      260.05      262.08      2.74 o 
  -2   2  10      626.92      620.51      6.05 o 
  -1   2  10      263.08      228.38      2.47 o 
   0   2  10      410.36      407.41      3.99 o 
   1   2  10        0.58        1.11      0.45 o 
   2   2  10        2.07        1.33      0.51 o 
   3   2  10       16.90       15.22      0.90 o 
   4   2  10        9.39        7.60      0.82 o 
   5   2  10       57.81       57.39      1.68 o 
   6   2  10       62.28       63.60      1.67 o 
   7   2  10      242.84      248.50      3.54 o 
   8   2  10      100.55      104.72      2.24 o 
   9   2  10       54.73       66.08      4.58 o 
 -16   3  10      106.53      118.68      3.82 o 
 -15   3  10       33.05       38.92      2.05 o 
 -14   3  10        5.00        6.78      1.33 o 
 -13   3  10        0.35       -0.36      1.06 o 
 -12   3  10        6.36        4.25      0.94 o 
 -11   3  10       21.64       19.80      1.16 o 
 -10   3  10      453.30      421.33      7.39 o 
  -9   3  10       63.59       62.05      1.85 o 
  -8   3  10      155.34      150.46      2.13 o 
  -7   3  10      267.80      229.88      2.81 o 
  -6   3  10       70.27       59.17      1.22 o 
  -5   3  10       43.16       43.35      2.27 o 
  -4   3  10      427.43      444.10      4.66 o 
  -3   3  10       99.65      122.47      1.57 o 
  -2   3  10       45.22       33.03      0.90 o 
  -1   3  10      340.98      294.96      3.05 o 
   0   3  10       15.64        9.92      0.61 o 
   1   3  10        4.36        7.26      0.58 o 
   2   3  10       24.57       14.20      0.68 o 
   3   3  10       51.42       55.41      2.18 o 
   4   3  10        0.03       -0.24      0.66 o 
   5   3  10       88.86       87.93      1.84 o 
   6   3  10       98.25      100.07      2.03 o 
   7   3  10      139.23      152.10      2.81 o 
   8   3  10        0.53        1.57      0.96 o 
   9   3  10       25.06       24.68      2.03 o 
 -16   4  10       24.70       28.07      2.85 o 
 -15   4  10       31.04       37.99      1.98 o 
 -14   4  10        4.75        4.00      1.23 o 
 -13   4  10       67.83       61.76      3.11 o 
 -12   4  10       79.59       81.60      4.10 o 
 -11   4  10        1.78        3.37      1.03 o 
 -10   4  10       72.46       57.59      2.24 o 
  -9   4  10       22.25       20.77      1.09 o 
  -8   4  10      184.62      148.71      2.32 o 
  -7   4  10        6.53        7.87      0.62 o 
  -6   4  10       40.72       35.31      1.01 o 
  -5   4  10     1835.86     1763.61     16.60 o 
  -4   4  10      287.75      264.66      3.59 o 
  -3   4  10      271.17      271.47      2.87 o 
  -2   4  10       45.52       28.24      0.80 o 
  -1   4  10       23.58       24.05      0.76 o 
   0   4  10       14.69       15.09      0.64 o 
   1   4  10       81.60       74.83      1.38 o 
   2   4  10        1.15        0.57      0.54 o 
   3   4  10        0.05       -0.33      0.65 o 
   4   4  10       37.78       37.85      1.29 o 
   5   4  10      105.25      103.94      1.99 o 
   6   4  10       15.69       15.78      1.07 o 
   7   4  10        0.73       -0.48      0.89 o 
   8   4  10      169.93      176.04      2.95 o 
   9   4  10        2.89        3.47      1.72 o 
 -16   5  10        1.11       -0.74      2.48 o 
 -15   5  10        8.47        6.44      1.66 o 
 -14   5  10       61.02       66.74      2.38 o 
 -13   5  10       52.92       50.76      2.09 o 
 -12   5  10        5.46        2.31      1.08 o 
 -11   5  10        8.00        4.39      1.11 o 
 -10   5  10       33.83       42.61      2.14 o 
  -9   5  10       52.32       55.63      1.50 o 
  -8   5  10      279.09      251.79      3.71 o 
  -7   5  10      105.40      117.43      1.79 o 
  -6   5  10      608.44      614.39      6.29 o 
  -5   5  10      523.39      461.31      4.91 o 
  -4   5  10       89.35       84.28      1.61 o 
  -3   5  10      103.48       80.92      1.65 o 
  -2   5  10      154.73      145.33      2.04 o 
  -1   5  10      207.93      161.88      2.10 o 
   0   5  10      499.61      451.70      5.09 o 
   1   5  10       68.71       78.71      1.52 o 
   2   5  10        0.37        0.84      0.77 o 
   3   5  10      138.62      129.11      2.19 o 
   4   5  10       34.52       37.84      1.39 o 
   5   5  10       33.33       32.71      1.26 o 
   6   5  10        5.68        4.25      0.93 o 
   7   5  10      240.73      250.32      3.62 o 
   8   5  10       18.26       21.93      1.33 o 
   9   5  10        2.43        3.47      2.72 o 
 -15   6  10       18.99       18.09      1.69 o 
 -14   6  10        3.50        5.02      1.28 o 
 -13   6  10        8.23        6.24      1.36 o 
 -12   6  10      130.87      131.74      3.54 o 
 -11   6  10       17.21       16.99      1.34 o 
 -10   6  10      226.94      237.29      5.18 o 
  -9   6  10       10.54       12.33      0.93 o 
  -8   6  10      149.77      157.05      2.51 o 
  -7   6  10      227.55      198.04      2.58 o 
  -6   6  10       11.57       11.46      0.73 o 
  -5   6  10       19.73       15.00      0.88 o 
  -4   6  10      201.78      213.97      2.95 o 
  -3   6  10      449.55      391.82      4.52 o 
  -2   6  10      108.28       83.05      1.39 o 
  -1   6  10      209.86      170.15      2.10 o 
   0   6  10        3.89        2.05      0.56 o 
   1   6  10       29.62       29.36      1.01 o 
   2   6  10       45.82       45.14      1.20 o 
   3   6  10       89.05       86.17      1.74 o 
   4   6  10       15.90       14.56      0.97 o 
   5   6  10       12.94       13.88      1.04 o 
   6   6  10        0.88       -0.88      0.88 o 
   7   6  10       46.13       48.17      1.65 o 
   8   6  10        1.46        0.59      1.04 o 
 -15   7  10        3.00        3.07      1.83 o 
 -14   7  10       21.49       19.32      1.57 o 
 -13   7  10       46.72       52.41      2.16 o 
 -12   7  10      224.87      232.75      4.35 o 
 -11   7  10       22.17       31.30      1.50 o 
 -10   7  10       48.53       52.39      1.98 o 
  -9   7  10      118.43      118.94      2.21 o 
  -8   7  10        4.80        5.31      0.82 o 
  -7   7  10       46.28       38.45      1.29 o 
  -6   7  10        0.51       -0.61      0.61 o 
  -5   7  10       38.49       46.18      1.20 o 
  -4   7  10      203.17      196.89      2.58 o 
  -3   7  10      114.21      131.19      2.35 o 
  -2   7  10      673.55      572.40      5.96 o 
  -1   7  10      126.26      126.87      1.75 o 
   0   7  10       47.01       47.97      1.20 o 
   1   7  10       23.90       22.15      0.91 o 
   2   7  10       25.94       24.44      0.97 o 
   3   7  10        0.18       -0.27      0.63 o 
   4   7  10       27.82       29.73      1.21 o 
   5   7  10        1.55       -0.78      0.89 o 
   6   7  10        1.31       -0.28      0.89 o 
   7   7  10        7.55        7.08      1.04 o 
   8   7  10        1.19        0.30      1.09 o 
 -15   8  10       82.04       94.02      4.39 o 
 -14   8  10        2.05        4.53      1.30 o 
 -13   8  10       77.62       80.55      2.63 o 
 -12   8  10        0.53       -0.30      1.07 o 
 -11   8  10        0.15       -0.34      0.93 o 
 -10   8  10       15.51       14.59      1.19 o 
  -9   8  10      151.35      149.05      2.58 o 
  -8   8  10       30.97       20.62      1.07 o 
  -7   8  10      665.02      657.09      7.43 o 
  -6   8  10        5.32        3.80      0.71 o 
  -5   8  10        6.52        5.87      0.68 o 
  -4   8  10      431.48      437.21      5.11 o 
  -3   8  10      288.52      262.19      3.23 o 
  -2   8  10       20.82       11.26      0.75 o 
  -1   8  10        2.53        2.33      0.56 o 
   0   8  10      175.43      164.40      2.30 o 
   1   8  10        1.63        1.69      0.64 o 
   2   8  10        1.07        1.60      0.67 o 
   3   8  10       51.32       48.40      1.36 o 
   4   8  10      189.10      185.68      2.87 o 
   5   8  10       20.18       14.59      1.12 o 
   6   8  10       10.79        8.63      1.18 o 
   7   8  10       22.54       26.19      1.37 o 
   8   8  10        0.48        1.01      2.01 o 
 -15   9  10       11.51       13.62      2.97 o 
 -14   9  10       17.84       20.90      2.25 o 
 -13   9  10       96.01      107.39      3.00 o 
 -12   9  10       99.31       99.27      2.78 o 
 -11   9  10        9.75       11.71      1.30 o 
 -10   9  10        2.42        2.87      0.98 o 
  -9   9  10       21.19       19.23      1.13 o 
  -8   9  10       42.49       41.44      1.44 o 
  -7   9  10        3.59        8.00      0.93 o 
  -6   9  10      109.62      115.77      2.06 o 
  -5   9  10        0.23        0.41      0.58 o 
  -4   9  10       53.40       46.02      1.51 o 
  -3   9  10       32.07       27.59      1.02 o 
  -2   9  10      204.01      194.30      2.63 o 
  -1   9  10      182.33      189.57      2.80 o 
   0   9  10        7.43        4.65      0.70 o 
   1   9  10      181.40      197.91      2.89 o 
   2   9  10        5.49        3.01      0.74 o 
   3   9  10       14.10       13.68      0.92 o 
   4   9  10        0.13       -0.82      0.82 o 
   5   9  10        2.44        0.11      0.90 o 
   6   9  10       14.12       13.30      1.24 o 
   7   9  10       47.34       52.07      1.79 o 
 -14  10  10        0.08        2.21      1.74 o 
 -13  10  10       23.67       21.20      1.89 o 
 -12  10  10       16.11       10.41      1.40 o 
 -11  10  10      148.84      152.52      3.34 o 
 -10  10  10        2.23        3.26      1.00 o 
  -9  10  10        3.50        2.65      0.86 o 
  -8  10  10       78.19       75.62      1.89 o 
  -7  10  10       51.55       50.48      1.53 o 
  -6  10  10       28.73       26.40      1.06 o 
  -5  10  10      170.48      180.52      2.59 o 
  -4  10  10       37.32       38.42      1.25 o 
  -3  10  10       13.09       13.10      0.90 o 
  -2  10  10      175.51      198.62      2.90 o 
  -1  10  10      310.69      317.34      4.11 o 
   0  10  10       41.95       45.35      1.44 o 
   1  10  10      136.85      146.17      2.29 o 
   2  10  10      333.54      351.41      4.17 o 
   3  10  10        5.49        4.24      0.84 o 
   4  10  10        0.78       -0.05      0.87 o 
   5  10  10        3.80        1.80      0.97 o 
   6  10  10        0.16       -0.93      0.93 o 
   7  10  10        1.66       -1.72      1.78 o 
 -14  11  10       36.12       42.83      4.21 o 
 -13  11  10        9.92       10.86      1.63 o 
 -12  11  10      218.25      215.18      4.30 o 
 -11  11  10        1.00        1.54      1.10 o 
 -10  11  10       72.16       70.91      2.28 o 
  -9  11  10        0.00       -0.85      0.85 o 
  -8  11  10       20.21       19.91      1.25 o 
  -7  11  10       50.99       56.25      2.26 o 
  -6  11  10       81.42       72.10      1.72 o 
  -5  11  10        2.36        2.51      0.78 o 
  -4  11  10        0.46       -0.29      0.72 o 
  -3  11  10      911.20      848.72      9.83 o 
  -2  11  10      167.23      160.66      2.76 o 
  -1  11  10        3.08        1.98      0.89 o 
   0  11  10       17.07       15.44      1.11 o 
   1  11  10       17.84       18.09      1.17 o 
   2  11  10        0.38        0.27      0.82 o 
   3  11  10       31.23       32.09      1.67 o 
   4  11  10        0.67        0.05      1.01 o 
   5  11  10       43.81       44.71      1.79 o 
   6  11  10       17.84       22.74      1.51 o 
   7  11  10        0.56       -1.36      1.93 o 
 -13  12  10       33.25       25.91      2.79 o 
 -12  12  10      102.44      100.44      2.90 o 
 -11  12  10        0.27        1.72      1.21 o 
 -10  12  10      123.78      118.15      3.03 o 
  -9  12  10        7.33        7.47      1.09 o 
  -8  12  10      645.70      611.53      7.84 o 
  -7  12  10        6.52        5.62      1.00 o 
  -6  12  10        0.28       -0.63      0.77 o 
  -5  12  10      149.56      153.48      2.59 o 
  -4  12  10        2.14        1.68      0.79 o 
  -3  12  10       59.67       70.45      1.76 o 
  -2  12  10        6.00        6.67      0.87 o 
  -1  12  10      114.33      105.69      2.30 o 
   0  12  10       20.19       15.56      1.24 o 
   1  12  10      232.70      243.93      3.80 o 
   2  12  10        1.53        2.88      0.97 o 
   3  12  10       44.56       47.98      1.65 o 
   4  12  10       36.02       38.90      1.54 o 
   5  12  10       64.31       66.49      2.10 o 
   6  12  10       89.84      110.61      4.73 o 
 -13  13  10        0.06       -1.65      1.96 o 
 -12  13  10       87.05       88.26      2.85 o 
 -11  13  10        8.31        8.41      1.37 o 
 -10  13  10        0.12        0.91      1.19 o 
  -9  13  10       11.82       13.93      1.26 o 
  -8  13  10      317.76      338.01      5.05 o 
  -7  13  10        4.82        7.23      1.10 o 
  -6  13  10       11.05       11.84      1.16 o 
  -5  13  10       36.22       30.13      1.31 o 
  -4  13  10      128.68      126.34      2.75 o 
  -3  13  10        0.08       -0.80      0.80 o 
  -2  13  10      247.93      235.39      3.80 o 
  -1  13  10      101.41      112.63      2.47 o 
   0  13  10       34.45       28.82      1.44 o 
   1  13  10      318.19      324.28      4.71 o 
   2  13  10       21.17       20.84      1.35 o 
   3  13  10       28.82       27.72      1.66 o 
   4  13  10       41.28       45.61      1.81 o 
   5  13  10       18.27       19.77      1.82 o 
   6  13  10        1.53        5.20      3.22 o 
 -12  14  10       20.64       18.82      2.56 o 
 -11  14  10       12.57       14.96      1.70 o 
 -10  14  10       40.11       38.59      2.16 o 
  -9  14  10       17.49       16.34      1.47 o 
  -8  14  10      255.45      269.92      4.77 o 
  -7  14  10        2.34        1.86      1.23 o 
  -6  14  10      280.18      288.85      4.87 o 
  -5  14  10       60.89       63.96      1.94 o 
  -4  14  10       54.97       56.97      2.00 o 
  -3  14  10       28.31       24.69      1.37 o 
  -2  14  10      234.82      229.59      4.19 o 
  -1  14  10      103.63      108.93      2.78 o 
   0  14  10      130.46      131.90      3.71 o 
   1  14  10       53.34       56.12      2.16 o 
   2  14  10      105.99      114.46      3.41 o 
   3  14  10       85.85       82.60      2.52 o 
   4  14  10       33.55       35.23      1.85 o 
 -11  15  10        6.40        9.41      2.32 o 
 -10  15  10        0.02       -0.46      1.32 o 
  -9  15  10        5.57        4.12      1.29 o 
  -8  15  10       65.67       72.09      2.42 o 
  -7  15  10       23.01       19.46      1.75 o 
  -6  15  10      230.64      220.42      4.18 o 
  -5  15  10      456.63      470.35      6.33 o 
  -4  15  10       59.01       58.32      1.97 o 
  -3  15  10        0.10        0.17      1.28 o 
  -2  15  10      329.30      316.52      5.26 o 
  -1  15  10       39.27       31.57      1.77 o 
   0  15  10        6.77        8.01      1.30 o 
   1  15  10        3.12        2.77      1.25 o 
   2  15  10       71.82       82.22      2.61 o 
   3  15  10        8.11        8.33      1.38 o 
   4  15  10       74.19       75.21      3.84 o 
 -10  16  10       12.78       10.32      2.29 o 
  -9  16  10        6.57        5.78      1.37 o 
  -8  16  10      185.66      185.23      4.68 o 
  -7  16  10       13.27       14.09      1.48 o 
  -6  16  10       45.12       46.51      2.07 o 
  -5  16  10       61.68       54.07      2.21 o 
  -4  16  10       36.09       32.29      1.62 o 
  -3  16  10       79.92       76.15      2.54 o 
  -2  16  10      242.49      234.75      4.41 o 
  -1  16  10      250.92      242.01      4.46 o 
   0  16  10        2.61        2.09      1.23 o 
   1  16  10       13.90       14.18      1.53 o 
   2  16  10       33.88       38.19      1.99 o 
   3  16  10        2.99        4.21      2.72 o 
   4  16  10       26.38       29.96      3.96 o 
  -9  17  10       28.11       27.48      4.46 o 
  -8  17  10      236.15      250.14      4.83 o 
  -7  17  10       27.36       29.46      1.93 o 
  -6  17  10       20.48       23.65      1.75 o 
  -5  17  10      212.54      213.94      5.04 o 
  -4  17  10       59.72       60.65      2.14 o 
  -3  17  10      550.93      549.54      8.07 o 
  -2  17  10       95.72      101.21      2.97 o 
  -1  17  10       57.51       53.91      2.26 o 
   0  17  10       32.36       34.38      1.98 o 
   1  17  10       17.66       20.39      1.88 o 
   2  17  10      136.09      152.51      7.68 o 
  -7  18  10       33.21       39.85      3.71 o 
  -6  18  10      231.10      242.15      6.10 o 
  -5  18  10       93.35       99.31      2.97 o 
  -4  18  10       71.42       68.92      2.59 o 
  -3  18  10        0.51        0.85      1.32 o 
  -2  18  10       44.47       42.92      2.15 o 
  -1  18  10        8.06        5.88      2.18 o 
  -3  19  10        3.21        5.45      3.22 o 
 -15   1  11       13.26       11.57      1.74 o 
 -14   1  11       18.32       21.57      1.94 o 
 -13   1  11       37.34       33.27      1.73 o 
 -12   1  11      116.05      110.44      2.75 o 
 -11   1  11       68.83       61.60      2.01 o 
 -10   1  11       23.53       22.73      1.35 o 
  -9   1  11        0.31       -0.54      0.79 o 
  -8   1  11       53.81       49.76      1.46 o 
  -7   1  11       14.90       16.06      1.11 o 
  -6   1  11      179.16      175.42      3.17 o 
  -5   1  11       10.33       15.25      1.04 o 
  -4   1  11     2110.00     2074.37     18.12 o 
  -3   1  11        1.76        0.64      0.53 o 
  -2   1  11      929.17      908.44      8.24 o 
  -1   1  11      168.24      148.46      1.81 o 
   0   1  11      428.63      382.04      3.81 o 
   1   1  11        3.04        2.78      0.60 o 
   2   1  11      189.09      184.45      3.36 o 
   3   1  11       85.70       88.19      2.20 o 
   4   1  11       10.47        9.08      1.00 o 
   5   1  11      211.36      219.93      3.48 o 
   6   1  11       12.12       11.68      1.21 o 
   7   1  11       32.32       31.63      1.57 o 
   8   1  11       27.72       25.51      2.63 o 
 -15   2  11      231.11      233.26      4.59 o 
 -14   2  11      308.75      313.52      5.45 o 
 -13   2  11        2.34        2.59      1.20 o 
 -12   2  11       30.68       25.32      1.55 o 
 -11   2  11       25.94       23.92      1.40 o 
 -10   2  11        3.43        6.29      1.02 o 
  -9   2  11      404.14      417.31      7.02 o 
  -8   2  11        6.66        8.94      0.85 o 
  -7   2  11        9.81        8.39      0.71 o 
  -6   2  11        6.73        4.87      0.95 o 
  -5   2  11      167.76      155.04      2.11 o 
  -4   2  11     1585.37     1523.92     14.40 o 
  -3   2  11       88.85       88.36      1.32 o 
  -2   2  11      164.54      156.40      1.89 o 
  -1   2  11      597.93      516.30      4.96 o 
   0   2  11        0.60        0.40      0.45 o 
   1   2  11       55.92       53.46      1.60 o 
   2   2  11       51.68       54.01      1.39 o 
   3   2  11       99.30       91.29      1.79 o 
   4   2  11        2.40        2.84      0.96 o 
   5   2  11      239.82      232.98      3.32 o 
   6   2  11      313.49      326.03      4.74 o 
   7   2  11       48.75       45.25      1.81 o 
   8   2  11      156.61      171.97      5.51 o 
 -16   3  11        7.37       10.15      3.71 o 
 -15   3  11       41.13       36.03      2.78 o 
 -14   3  11      145.85      150.73      4.28 o 
 -13   3  11       22.42       20.05      1.59 o 
 -12   3  11        4.20        3.49      1.16 o 
 -11   3  11       57.18       57.99      2.02 o 
 -10   3  11       43.40       40.62      1.70 o 
  -9   3  11        0.07        0.73      0.90 o 
  -8   3  11       54.56       60.62      1.80 o 
  -7   3  11      127.59      130.18      2.22 o 
  -6   3  11        0.37        0.15      0.52 o 
  -5   3  11      151.05      147.97      2.25 o 
  -4   3  11      816.80      771.27      7.66 o 
  -3   3  11      488.74      484.21      5.32 o 
  -2   3  11      326.42      346.96      4.04 o 
  -1   3  11      187.32      187.53      2.19 o 
   0   3  11      124.65      104.03      1.91 o 
   1   3  11       86.57       73.45      1.39 o 
   2   3  11       33.49       32.20      1.15 o 
   3   3  11      158.05      157.45      2.43 o 
   4   3  11        0.01        1.13      0.75 o 
   5   3  11      101.31      100.75      2.06 o 
   6   3  11      375.43      380.73      4.83 o 
   7   3  11       70.97       74.57      2.17 o 
   8   3  11       11.61       19.81      3.47 o 
 -15   4  11      206.87      216.29      5.07 o 
 -14   4  11       16.04       10.29      1.55 o 
 -13   4  11      100.06       87.90      2.63 o 
 -12   4  11      192.47      202.06      3.94 o 
 -11   4  11      222.31      218.63      4.55 o 
 -10   4  11      145.35      138.13      3.00 o 
  -9   4  11      335.07      313.50      4.98 o 
  -8   4  11        0.60        0.03      0.63 o 
  -7   4  11      368.38      335.99      3.81 o 
  -6   4  11      139.48      137.53      2.00 o 
  -5   4  11      152.50      146.24      2.07 o 
  -4   4  11        0.04        0.87      0.54 o 
  -3   4  11        0.00        0.34      0.55 o 
  -2   4  11        9.62        7.03      0.56 o 
  -1   4  11       70.61       60.43      1.16 o 
   0   4  11       38.29       42.53      1.11 o 
   1   4  11       19.45       17.81      1.02 o 
   2   4  11        2.16        2.89      0.68 o 
   3   4  11       13.65       17.57      0.98 o 
   4   4  11        7.69        8.24      0.90 o 
   5   4  11      392.47      398.38      4.92 o 
   6   4  11      194.19      208.53      3.22 o 
   7   4  11       22.15       28.52      1.38 o 
   8   4  11       10.58        7.68      3.22 o 
 -15   5  11       17.66       16.78      1.68 o 
 -14   5  11        4.05        1.84      1.54 o 
 -13   5  11        1.75       -0.05      1.52 o 
 -12   5  11        7.73        7.27      1.28 o 
 -11   5  11      128.45      134.63      3.06 o 
 -10   5  11        0.75        0.21      0.96 o 
  -9   5  11       70.81       66.57      2.10 o 
  -8   5  11      147.75      136.53      2.30 o 
  -7   5  11       89.32       84.47      1.56 o 
  -6   5  11       12.82       14.59      0.76 o 
  -5   5  11       11.20       12.64      0.77 o 
  -4   5  11       80.57       59.01      1.37 o 
  -3   5  11      545.54      527.93      5.53 o 
  -2   5  11        0.17       -0.53      0.53 o 
  -1   5  11      122.91       91.10      1.42 o 
   0   5  11        1.10        0.18      0.53 o 
   1   5  11        0.47        0.91      0.57 o 
   2   5  11        2.87        2.84      0.74 o 
   3   5  11        3.79        0.66      0.73 o 
   4   5  11       10.45       10.71      0.97 o 
   5   5  11        1.36       -0.87      0.87 o 
   6   5  11       20.92       22.79      1.28 o 
   7   5  11       31.52       33.12      1.50 o 
   8   5  11      127.29      142.11      6.44 o 
 -15   6  11       19.94       22.74      2.31 o 
 -14   6  11        6.32        8.51      1.92 o 
 -13   6  11        1.12       -0.34      1.38 o 
 -12   6  11      143.05      137.44      3.19 o 
 -11   6  11      354.10      333.33      7.06 o 
 -10   6  11       14.93       10.75      1.23 o 
  -9   6  11       91.44       96.07      3.47 o 
  -8   6  11       13.75       14.97      0.97 o 
  -7   6  11      182.03      169.34      2.65 o 
  -6   6  11       20.62       18.06      0.96 o 
  -5   6  11       26.27       22.95      0.90 o 
  -4   6  11       64.44       50.56      1.32 o 
  -3   6  11      139.73      135.88      2.18 o 
  -2   6  11        0.23        0.93      0.61 o 
  -1   6  11       83.79       72.79      1.55 o 
   0   6  11       28.28       22.71      0.96 o 
   1   6  11       81.01       68.65      1.54 o 
   2   6  11        0.33        0.06      0.62 o 
   3   6  11       47.29       45.38      1.44 o 
   4   6  11        6.74        6.03      0.93 o 
   5   6  11       34.62       32.26      1.64 o 
   6   6  11       65.15       65.22      1.86 o 
   7   6  11       67.40       75.43      2.05 o 
 -15   7  11       18.43       17.88      3.37 o 
 -14   7  11       91.06       85.49      2.77 o 
 -13   7  11        8.02        4.33      1.30 o 
 -12   7  11        0.23       -0.55      1.16 o 
 -11   7  11       97.45       97.35      3.06 o 
 -10   7  11       44.66       43.15      1.80 o 
  -9   7  11        0.93        1.56      0.77 o 
  -8   7  11       26.20       22.21      1.11 o 
  -7   7  11       91.03       82.47      1.83 o 
  -6   7  11      208.55      212.51      2.79 o 
  -5   7  11      441.10      414.76      5.01 o 
  -4   7  11       20.73       12.75      1.09 o 
  -3   7  11       61.86       55.68      1.46 o 
  -2   7  11       41.09       36.63      1.12 o 
  -1   7  11        0.05       -0.60      0.65 o 
   0   7  11        9.58        8.11      0.73 o 
   1   7  11      547.98      511.38      5.50 o 
   2   7  11        0.80       -0.02      0.69 o 
   3   7  11       34.17       34.40      1.42 o 
   4   7  11       78.83       77.81      1.86 o 
   5   7  11       27.64       27.70      1.33 o 
   6   7  11        5.01        3.86      0.98 o 
   7   7  11        4.95        3.11      1.25 o 
 -14   8  11       57.71       60.79      2.40 o 
 -13   8  11       11.91       12.26      1.49 o 
 -12   8  11      190.06      192.95      3.99 o 
 -11   8  11       20.46       20.68      1.47 o 
 -10   8  11       82.35       81.21      2.21 o 
  -9   8  11       31.02       28.85      1.27 o 
  -8   8  11       43.86       42.74      1.48 o 
  -7   8  11      119.40      120.85      2.48 o 
  -6   8  11        2.89        0.10      0.73 o 
  -5   8  11       15.47       14.16      0.85 o 
  -4   8  11      313.14      299.58      3.94 o 
  -3   8  11       10.07        8.59      0.80 o 
  -2   8  11       13.06       13.53      0.81 o 
  -1   8  11       17.47        9.59      0.85 o 
   0   8  11       15.92       12.72      0.92 o 
   1   8  11       50.12       42.52      1.28 o 
   2   8  11      165.33      173.30      2.52 o 
   3   8  11      134.55      131.90      2.40 o 
   4   8  11       11.08       10.06      1.06 o 
   5   8  11        0.10       -0.67      0.89 o 
   6   8  11        0.67       -0.64      0.96 o 
   7   8  11        4.51        5.71      1.54 o 
 -14   9  11       57.95       68.13      3.72 o 
 -13   9  11       36.79       43.54      3.57 o 
 -12   9  11       48.67       45.44      2.14 o 
 -11   9  11       17.32       19.80      1.55 o 
 -10   9  11        9.76        9.72      1.14 o 
  -9   9  11       11.18       11.55      1.01 o 
  -8   9  11       10.59       10.42      1.01 o 
  -7   9  11       37.64       35.87      1.36 o 
  -6   9  11       13.54       15.71      0.93 o 
  -5   9  11       61.94       61.83      1.56 o 
  -4   9  11      111.55      108.59      2.30 o 
  -3   9  11       24.60       24.91      1.10 o 
  -2   9  11      815.79      750.60      7.80 o 
  -1   9  11       67.94       64.16      1.63 o 
   0   9  11       77.28       82.62      1.81 o 
   1   9  11       12.25       13.99      0.99 o 
   2   9  11       40.29       38.52      1.49 o 
   3   9  11      333.27      347.82      4.49 o 
   4   9  11       53.17       49.50      1.67 o 
   5   9  11       40.67       41.97      1.72 o 
   6   9  11        7.38        8.31      1.13 o 
 -14  10  11        9.26       12.13      2.97 o 
 -13  10  11       33.58       33.50      2.60 o 
 -12  10  11       39.13       39.63      2.16 o 
 -11  10  11        1.66        0.00      1.17 o 
 -10  10  11        0.05       -0.98      0.98 o 
  -9  10  11       54.56       49.37      1.97 o 
  -8  10  11       44.06       45.16      2.00 o 
  -7  10  11      168.25      163.64      2.79 o 
  -6  10  11      240.43      241.86      3.20 o 
  -5  10  11       52.91       48.80      1.75 o 
  -4  10  11      210.62      215.30      3.12 o 
  -3  10  11       18.88       21.13      1.04 o 
  -2  10  11       59.29       65.35      1.67 o 
  -1  10  11       84.22       83.75      1.87 o 
   0  10  11       59.32       56.56      1.60 o 
   1  10  11      103.34      109.96      2.16 o 
   2  10  11      115.81      121.93      2.33 o 
   3  10  11       60.45       67.55      1.87 o 
   4  10  11        0.13       -0.88      0.88 o 
   5  10  11        3.06        2.67      1.04 o 
   6  10  11       34.29       41.34      2.22 o 
 -13  11  11        3.68        5.28      2.35 o 
 -12  11  11        4.60        6.03      1.43 o 
 -11  11  11        0.11       -1.09      1.09 o 
 -10  11  11        1.22        0.72      1.08 o 
  -9  11  11        3.94        2.92      0.98 o 
  -8  11  11        0.42        1.41      0.94 o 
  -7  11  11      345.89      359.95      5.14 o 
  -6  11  11      101.42      104.95      2.10 o 
  -5  11  11       23.94       21.98      1.15 o 
  -4  11  11       24.74       23.43      1.12 o 
  -3  11  11       10.47       10.08      1.00 o 
  -2  11  11        5.68        7.49      1.04 o 
  -1  11  11      191.80      182.12      3.13 o 
   0  11  11        4.03        5.09      1.00 o 
   1  11  11       22.53       25.15      1.34 o 
   2  11  11      296.35      310.48      6.37 o 
   3  11  11       19.82       21.55      1.55 o 
   4  11  11       12.52        7.66      1.21 o 
   5  11  11        0.14        0.24      1.09 o 
   6  11  11       21.33       27.81      2.98 o 
 -13  12  11        3.98        3.96      3.71 o 
 -12  12  11      181.03      171.20     10.26 o 
 -11  12  11      237.15      244.99      4.68 o 
 -10  12  11        8.74        6.49      1.26 o 
  -9  12  11        8.07        8.99      1.20 o 
  -8  12  11        2.08        1.87      1.04 o 
  -7  12  11      188.31      189.74      3.38 o 
  -6  12  11        1.68        2.57      0.96 o 
  -5  12  11        9.02       11.33      0.99 o 
  -4  12  11       18.62       14.13      1.11 o 
  -3  12  11       22.62       22.65      1.22 o 
  -2  12  11        6.73        7.13      1.04 o 
  -1  12  11       92.63       91.46      2.25 o 
   0  12  11       68.65       62.96      1.95 o 
   1  12  11        2.02       -0.35      0.95 o 
   2  12  11        5.57        6.41      1.11 o 
   3  12  11       21.16       21.01      1.39 o 
   4  12  11        0.58        0.23      1.16 o 
 -12  13  11        2.95        3.67      2.01 o 
 -11  13  11      117.10      123.25      3.55 o 
 -10  13  11        0.87       -1.17      1.17 o 
  -9  13  11        0.14        0.39      1.03 o 
  -8  13  11        9.83       10.37      1.23 o 
  -7  13  11        2.82        2.10      0.99 o 
  -6  13  11       51.83       44.28      1.70 o 
  -5  13  11       39.25       42.35      1.54 o 
  -4  13  11       21.66       20.14      1.21 o 
  -3  13  11       90.00       89.42      2.31 o 
  -2  13  11      262.60      251.81      3.99 o 
  -1  13  11       14.06       12.42      1.19 o 
   0  13  11       65.73       60.15      1.97 o 
   1  13  11       68.40       67.77      2.11 o 
   2  13  11       88.83       94.06      2.63 o 
   3  13  11       26.80       31.40      1.79 o 
   4  13  11        7.73        9.44      2.28 o 
 -11  14  11       24.73       23.46      2.50 o 
 -10  14  11       10.70       10.63      1.94 o 
  -9  14  11        0.80       -1.12      1.16 o 
  -8  14  11        1.66        2.42      1.15 o 
  -7  14  11      297.31      277.48      4.82 o 
  -6  14  11        0.00       -0.30      1.07 o 
  -5  14  11       12.44       12.39      1.26 o 
  -4  14  11      354.83      356.63      5.11 o 
  -3  14  11       44.11       44.33      1.96 o 
  -2  14  11        3.50        3.91      1.20 o 
  -1  14  11       57.24       61.02      2.27 o 
   0  14  11      213.94      214.25      4.04 o 
   1  14  11      304.85      308.72      5.16 o 
   2  14  11       98.88      106.24      2.89 o 
   3  14  11        3.85        3.08      1.60 o 
 -11  15  11       12.84       12.13      3.96 o 
 -10  15  11       27.60       28.38      2.46 o 
  -9  15  11        0.87       -1.13      1.13 o 
  -8  15  11       25.43       25.50      1.70 o 
  -7  15  11       23.90       24.28      1.66 o 
  -6  15  11        0.70        1.19      1.29 o 
  -5  15  11        0.01       -0.79      1.26 o 
  -4  15  11       22.35       25.50      1.73 o 
  -3  15  11      239.83      240.86      4.42 o 
  -2  15  11        0.04        0.18      1.21 o 
  -1  15  11       33.56       32.43      1.89 o 
   0  15  11       44.51       42.45      2.03 o 
   1  15  11        5.41        7.13      1.40 o 
   2  15  11        0.01       -0.59      2.71 o 
   3  15  11       22.01       25.75      3.47 o 
  -9  16  11        0.86        1.70      1.67 o 
  -8  16  11       10.98        8.24      1.45 o 
  -7  16  11       23.02       24.15      1.70 o 
  -6  16  11      445.93      429.41      6.71 o 
  -5  16  11      167.49      162.05      3.95 o 
  -4  16  11       23.86       23.37      1.68 o 
  -3  16  11        7.94        9.25      1.47 o 
  -2  16  11       28.41       34.34      1.94 o 
  -1  16  11       25.53       23.19      1.86 o 
   0  16  11       34.33       39.09      2.02 o 
   1  16  11        4.23        7.92      2.97 o 
   2  16  11        5.19        5.69      2.72 o 
  -8  17  11       20.88       23.52      4.21 o 
  -7  17  11       18.15       16.30      2.18 o 
  -6  17  11       55.88       58.62      2.64 o 
  -5  17  11        0.34       -0.71      1.44 o 
  -4  17  11      652.95      656.49      9.35 o 
  -3  17  11      104.91       95.55      2.94 o 
  -2  17  11        0.83       -1.29      1.29 o 
  -1  17  11       78.19       78.08      4.03 o 
  -6  18  11       53.36       62.39      4.95 o 
  -3  18  11       29.32       20.80      3.96 o 
 -15   0  12      106.12      110.52      4.90 o 
 -14   0  12      807.75      837.23     18.64 o 
 -13   0  12     1111.15     1089.88     23.12 o 
 -12   0  12        0.16       -2.48      2.48 o 
 -11   0  12      332.90      299.31      7.97 o 
 -10   0  12       12.94       18.49      2.35 o 
  -9   0  12        1.56       -0.22      1.27 o 
  -8   0  12        3.65        2.68      1.30 o 
  -7   0  12       31.15       26.02      1.53 o 
  -6   0  12       85.42       91.26      2.72 o 
  -5   0  12       59.07       52.17      2.38 o 
  -4   0  12      118.02      106.07      4.47 o 
  -3   0  12      195.02      191.87      3.66 o 
  -2   0  12        6.54        3.64      1.18 o 
  -1   0  12       72.23       76.78      2.47 o 
   0   0  12      421.08      361.57      7.74 o 
   1   0  12       40.75       37.03      2.54 o 
   2   0  12       59.76       65.13      4.91 o 
   3   0  12      298.54      289.56      5.85 o 
   4   0  12       53.46       43.04      4.27 o 
   5   0  12        0.20        0.58      1.38 o 
   6   0  12      145.84      141.97      4.05 o 
   7   0  12       36.96       33.42      3.96 o 
 -15   1  12       66.11       74.87      2.96 o 
 -14   1  12      676.41      707.75     11.51 o 
 -13   1  12       61.14       69.40      2.85 o 
 -12   1  12       33.28       32.31      2.07 o 
 -11   1  12       39.29       36.62      2.37 o 
 -10   1  12        4.66        4.32      1.11 o 
  -9   1  12       77.45       77.39      2.38 o 
  -8   1  12        3.71        3.71      0.84 o 
  -7   1  12        8.69        6.45      0.83 o 
  -6   1  12      987.45      937.03     10.81 o 
  -5   1  12      522.39      520.31      6.43 o 
  -4   1  12       89.28       85.61      1.76 o 
  -3   1  12       13.71       13.53      0.92 o 
  -2   1  12       74.52       72.23      1.43 o 
  -1   1  12        9.23       12.27      0.67 o 
   0   1  12        9.11        8.40      0.72 o 
   1   1  12       81.31       73.96      2.41 o 
   2   1  12      119.26      114.70      3.23 o 
   3   1  12      206.59      210.05      3.36 o 
   4   1  12       64.75       74.10      2.05 o 
   5   1  12       53.11       53.51      1.86 o 
   6   1  12       85.95       87.54      2.33 o 
   7   1  12        0.42        0.74      2.72 o 
 -15   2  12        8.19        4.42      1.59 o 
 -14   2  12       27.49       28.50      2.20 o 
 -13   2  12       49.50       42.51      2.86 o 
 -12   2  12        5.01        4.69      1.61 o 
 -11   2  12      156.91      167.29      3.40 o 
 -10   2  12        0.16        0.22      0.88 o 
  -9   2  12        0.01        0.62      0.86 o 
  -8   2  12       32.78       30.05      1.47 o 
  -7   2  12       41.63       43.64      1.33 o 
  -6   2  12       60.26       59.94      1.44 o 
  -5   2  12       75.65       79.68      1.76 o 
  -4   2  12        7.80        8.25      0.91 o 
  -3   2  12      967.81      927.82     10.41 o 
  -2   2  12      133.81      131.40      1.92 o 
  -1   2  12       19.27       19.46      0.79 o 
   0   2  12       36.40       32.89      1.38 o 
   1   2  12       20.97       20.81      1.06 o 
   2   2  12       93.01       92.33      2.01 o 
   3   2  12       19.05       17.78      1.14 o 
   4   2  12       82.41       87.82      2.14 o 
   5   2  12        4.72        4.43      1.10 o 
   6   2  12       18.25       16.07      1.34 o 
 -15   3  12      121.26      131.17      5.61 o 
 -14   3  12       12.95        8.96      1.72 o 
 -13   3  12      469.17      485.67      7.45 o 
 -12   3  12        3.81        4.17      1.18 o 
 -11   3  12       34.22       33.24      1.80 o 
 -10   3  12       96.58      106.54      4.08 o 
  -9   3  12        4.53        5.71      0.99 o 
  -8   3  12       17.06       20.63      1.22 o 
  -7   3  12       23.31       20.02      0.95 o 
  -6   3  12       24.99       19.99      1.08 o 
  -5   3  12      188.93      190.84      2.50 o 
  -4   3  12      481.36      492.60      5.20 o 
  -3   3  12      419.20      396.44      4.53 o 
  -2   3  12        0.00       -0.51      0.55 o 
  -1   3  12        0.56        0.23      0.66 o 
   0   3  12        0.11        0.87      0.64 o 
   1   3  12        1.53        1.89      0.83 o 
   2   3  12        5.14        3.41      0.87 o 
   3   3  12       23.05       24.64      1.24 o 
   4   3  12      162.59      163.87      2.94 o 
   5   3  12       35.80       33.09      1.96 o 
   6   3  12       11.79        9.27      1.97 o 
 -15   4  12       59.71       56.98      3.66 o 
 -14   4  12       20.57       19.89      1.73 o 
 -13   4  12       11.02        9.65      1.93 o 
 -12   4  12        6.22        7.04      1.38 o 
 -11   4  12       13.35       12.75      2.36 o 
 -10   4  12       72.67       75.41      2.29 o 
  -9   4  12        3.41        1.34      0.97 o 
  -8   4  12       28.03       35.30      1.37 o 
  -7   4  12        0.00        0.36      0.63 o 
  -6   4  12       12.79       15.79      1.30 o 
  -5   4  12        8.78        7.87      0.72 o 
  -4   4  12      254.53      258.42      3.12 o 
  -3   4  12        0.58        0.86      0.64 o 
  -2   4  12      242.55      249.63      3.01 o 
  -1   4  12      194.21      170.64      2.52 o 
   0   4  12      414.74      375.49      4.60 o 
   1   4  12       25.02       20.43      1.05 o 
   2   4  12       31.79       29.02      1.17 o 
   3   4  12        0.50       -0.73      0.73 o 
   4   4  12      156.47      159.45      2.91 o 
   5   4  12       88.27       86.41      2.24 o 
   6   4  12       27.74       34.70      1.90 o 
 -15   5  12        0.20       -0.28      1.66 o 
 -14   5  12      173.57      176.50      3.97 o 
 -13   5  12      278.77      292.80      5.26 o 
 -12   5  12        0.29       -1.13      1.13 o 
 -11   5  12        1.83        3.96      1.39 o 
 -10   5  12        0.43       -0.05      0.99 o 
  -9   5  12        5.51        4.34      1.03 o 
  -8   5  12        1.70        1.61      0.82 o 
  -7   5  12       23.67       19.63      0.90 o 
  -6   5  12        6.39        5.54      0.69 o 
  -5   5  12       91.14       86.34      1.71 o 
  -4   5  12        5.56        3.76      0.67 o 
  -3   5  12        1.13        1.29      0.63 o 
  -2   5  12       20.92       24.15      0.93 o 
  -1   5  12        2.43        0.65      0.67 o 
   0   5  12        8.77        4.36      0.75 o 
   1   5  12       26.32       20.84      1.13 o 
   2   5  12      119.20      117.25      2.10 o 
   3   5  12       29.37       34.47      1.29 o 
   4   5  12       23.28       23.25      1.21 o 
   5   5  12      111.73      119.57      2.62 o 
   6   5  12       75.86       79.93      3.63 o 
 -15   6  12        4.48        1.34      2.60 o 
 -14   6  12        3.63        2.97      1.40 o 
 -13   6  12       53.83       50.89      2.60 o 
 -12   6  12       67.11       74.79      2.46 o 
 -11   6  12       83.27       89.98      3.18 o 
 -10   6  12       10.03        9.84      1.23 o 
  -9   6  12       85.96       90.09      3.14 o 
  -8   6  12      114.82      103.10      3.75 o 
  -7   6  12      140.84      136.70      2.36 o 
  -6   6  12      160.64      167.13      2.59 o 
  -5   6  12       35.48       39.68      1.26 o 
  -4   6  12        0.33       -0.59      0.59 o 
  -3   6  12      361.32      338.45      3.91 o 
  -2   6  12        1.45        1.09      0.62 o 
  -1   6  12      384.81      382.89      4.63 o 
   0   6  12        4.90        3.67      0.78 o 
   1   6  12       89.78       88.39      1.67 o 
   2   6  12       10.23        8.30      0.89 o 
   3   6  12      218.94      227.17      3.36 o 
   4   6  12       15.03       12.00      1.09 o 
   5   6  12       16.62       20.39      1.41 o 
   6   6  12      111.50      117.69      3.03 o 
 -14   7  12       58.09       51.79      2.70 o 
 -13   7  12       71.20       72.86      4.29 o 
 -12   7  12       19.25       20.86      1.59 o 
 -11   7  12      439.46      427.69     18.01 o 
 -10   7  12       12.53        8.86      1.27 o 
  -9   7  12      121.63      107.01      2.66 o 
  -8   7  12       59.95       54.09      1.59 o 
  -7   7  12       66.22       59.71      1.63 o 
  -6   7  12        0.65        0.20      0.65 o 
  -5   7  12        5.14        5.71      0.83 o 
  -4   7  12       23.21       18.83      0.92 o 
  -3   7  12      364.98      345.15      4.31 o 
  -2   7  12       51.67       54.00      1.49 o 
  -1   7  12        3.06        3.09      0.76 o 
   0   7  12        1.18        2.00      0.75 o 
   1   7  12       37.06       36.85      1.32 o 
   2   7  12      134.00      151.60      2.98 o 
   3   7  12       15.25       16.97      1.11 o 
   4   7  12      283.28      290.63      4.56 o 
   5   7  12       56.95       59.85      1.83 o 
   6   7  12       84.47       89.47      2.90 o 
 -14   8  12        1.11        0.41      2.35 o 
 -13   8  12       16.40       10.50      1.48 o 
 -12   8  12       33.51       39.31      1.94 o 
 -11   8  12       22.12       18.39      1.51 o 
 -10   8  12      136.03      127.78      3.11 o 
  -9   8  12        2.97        2.29      0.91 o 
  -8   8  12       35.77       37.72      1.74 o 
  -7   8  12       98.16      100.77      2.34 o 
  -6   8  12      189.25      181.80      2.92 o 
  -5   8  12      105.43       98.85      2.23 o 
  -4   8  12        7.87        4.82      0.80 o 
  -3   8  12       18.10       18.49      1.13 o 
  -2   8  12        9.98        7.32      0.93 o 
  -1   8  12       92.42       80.87      1.80 o 
   0   8  12        2.55        2.53      0.88 o 
   1   8  12       25.57       30.72      1.36 o 
   2   8  12      165.84      162.80      3.23 o 
   3   8  12       25.38       25.86      1.26 o 
   4   8  12       28.89       29.97      1.41 o 
   5   8  12        5.02        3.93      1.05 o 
   6   8  12        1.70        2.02      1.66 o 
 -14   9  12       39.39       46.79      5.69 o 
 -13   9  12       24.71       23.47      1.93 o 
 -12   9  12        0.50       -0.94      1.24 o 
 -11   9  12       37.98       44.08      2.04 o 
 -10   9  12        0.22        0.80      1.04 o 
  -9   9  12        0.02       -0.48      0.87 o 
  -8   9  12        3.21        3.63      0.90 o 
  -7   9  12       19.13       15.22      1.04 o 
  -6   9  12        8.80        7.03      0.83 o 
  -5   9  12        0.46        1.03      0.80 o 
  -4   9  12        6.11        6.72      0.78 o 
  -3   9  12        8.87        7.05      0.97 o 
  -2   9  12       20.30       20.15      1.13 o 
  -1   9  12       28.73       30.19      1.26 o 
   0   9  12        4.32        5.49      0.89 o 
   1   9  12       36.97       39.15      1.43 o 
   2   9  12       51.95       41.57      1.81 o 
   3   9  12       15.93       19.82      1.47 o 
   4   9  12        4.20        2.85      1.06 o 
   5   9  12        2.09        1.44      1.21 o 
 -13  10  12       12.48       11.83      2.09 o 
 -12  10  12        8.30       10.85      1.59 o 
 -11  10  12        9.88       11.28      1.55 o 
 -10  10  12       54.13       52.25      2.33 o 
  -9  10  12       63.69       70.43      2.06 o 
  -8  10  12      207.95      229.37      4.52 o 
  -7  10  12        1.69        1.83      0.92 o 
  -6  10  12       57.46       59.31      1.82 o 
  -5  10  12       25.16       24.75      1.18 o 
  -4  10  12        1.02        1.22      0.81 o 
  -3  10  12      269.14      270.69      3.77 o 
  -2  10  12       17.78       15.84      1.04 o 
  -1  10  12       10.90       10.27      0.96 o 
   0  10  12       41.93       44.22      1.57 o 
   1  10  12      102.18      100.20      2.15 o 
   2  10  12       29.03       25.73      1.44 o 
   3  10  12        0.53       -1.08      1.08 o 
   4  10  12        9.90        5.06      1.42 o 
   5  10  12        2.24        1.50      2.01 o 
 -13  11  12        7.73       10.65      3.71 o 
 -12  11  12        0.00        0.29      1.33 o 
 -11  11  12       95.20      100.88      3.43 o 
 -10  11  12       17.60       20.09      1.76 o 
  -9  11  12        8.17        8.39      1.12 o 
  -8  11  12        8.24        4.31      1.04 o 
  -7  11  12        1.78        3.61      1.01 o 
  -6  11  12        6.14        7.56      1.03 o 
  -5  11  12        0.33        0.99      0.85 o 
  -4  11  12        0.15       -0.58      0.80 o 
  -3  11  12      169.09      157.23      2.94 o 
  -2  11  12        0.80       -0.21      0.89 o 
  -1  11  12       58.63       57.34      1.89 o 
   0  11  12      111.59      107.31      2.38 o 
   1  11  12       35.02       35.74      1.60 o 
   2  11  12        0.52       -1.11      1.11 o 
   3  11  12        2.53        0.18      1.19 o 
   4  11  12      121.36      125.69      4.03 o 
 -12  12  12        0.59       -0.72      2.36 o 
 -11  12  12      151.46      161.51      4.12 o 
 -10  12  12       94.77       96.16      2.80 o 
  -9  12  12       14.42       12.56      1.29 o 
  -8  12  12      185.61      185.39      3.42 o 
  -7  12  12      113.10      111.41      2.58 o 
  -6  12  12        0.31        0.67      0.96 o 
  -5  12  12        0.03       -0.84      0.84 o 
  -4  12  12       13.77       13.58      1.17 o 
  -3  12  12       81.97       76.54      2.26 o 
  -2  12  12       18.18       22.89      1.35 o 
  -1  12  12      110.56      123.63      2.67 o 
   0  12  12      111.38      120.45      2.62 o 
   1  12  12       17.21       19.68      1.36 o 
   2  12  12       26.05       21.04      1.40 o 
   3  12  12       24.02       24.13      1.72 o 
   4  12  12       63.22       72.29      5.94 o 
 -12  13  12        9.04       11.64      3.96 o 
 -11  13  12       99.11      112.30      4.22 o 
 -10  13  12        2.51        2.40      1.29 o 
  -9  13  12       11.29       14.17      1.39 o 
  -8  13  12        3.15        3.86      1.11 o 
  -7  13  12        1.75        2.48      1.03 o 
  -6  13  12       71.31       75.68      2.19 o 
  -5  13  12       18.05       18.58      1.29 o 
  -4  13  12        2.05        3.68      1.23 o 
  -3  13  12       73.09       73.68      2.20 o 
  -2  13  12       69.25       72.28      2.13 o 
  -1  13  12      103.02      110.50      2.55 o 
   0  13  12       20.12       23.26      1.43 o 
   1  13  12       31.73       33.19      2.01 o 
   2  13  12       15.83       20.75      1.57 o 
   3  13  12       38.51       50.51      4.70 o 
 -10  14  12       46.76       51.70      2.52 o 
  -9  14  12        0.98        0.32      1.18 o 
  -8  14  12       75.79       76.99      2.55 o 
  -7  14  12       29.79       23.67      1.63 o 
  -6  14  12        2.43        4.86      1.21 o 
  -5  14  12        3.16        3.03      1.21 o 
  -4  14  12      220.26      233.02      4.30 o 
  -3  14  12      189.45      189.21      3.77 o 
  -2  14  12        3.82        2.30      1.20 o 
  -1  14  12      110.11      113.58      2.93 o 
   0  14  12       19.69       18.25      1.67 o 
   1  14  12      119.17      118.16      3.00 o 
   2  14  12       23.44       25.97      2.61 o 
 -10  15  12        2.02       -0.50      3.47 o 
  -9  15  12       24.69       28.99      2.18 o 
  -8  15  12       20.79       18.62      1.62 o 
  -7  15  12        5.79        5.52      1.59 o 
  -6  15  12        0.00       -1.23      1.23 o 
  -5  15  12       27.24       20.23      1.93 o 
  -4  15  12       23.57       24.81      2.02 o 
  -3  15  12       51.61       56.25      2.26 o 
  -2  15  12      129.73      132.52      3.24 o 
  -1  15  12      181.31      194.83      3.95 o 
   0  15  12       13.36       14.15      1.57 o 
   1  15  12       97.40      107.20      5.94 o 
   2  15  12       84.79       83.19      5.45 o 
  -9  16  12        0.98        0.99      2.97 o 
  -8  16  12        0.11       -0.41      1.68 o 
  -7  16  12       20.46       19.28      1.90 o 
  -6  16  12       10.98       13.09      1.69 o 
  -5  16  12      183.18      197.01      4.65 o 
  -4  16  12       51.16       54.23      2.27 o 
  -3  16  12      136.55      133.01      4.68 o 
  -2  16  12        5.79        4.82      1.51 o 
  -1  16  12       28.21       34.66      2.96 o 
  -7  17  12       95.28      107.20      6.44 o 
  -3  17  12        1.54        0.25      2.97 o 
 -14   1  13       96.93       95.60      3.34 o 
 -13   1  13       90.26      102.77      3.35 o 
 -12   1  13      235.76      232.77      5.00 o 
 -11   1  13        3.22        2.44      1.25 o 
 -10   1  13        0.02        0.39      1.09 o 
  -9   1  13       83.30       79.76      2.60 o 
  -8   1  13        0.03        0.21      0.96 o 
  -7   1  13       12.92       13.50      1.37 o 
  -6   1  13       22.73       21.83      1.09 o 
  -5   1  13      118.33      121.84      2.28 o 
  -4   1  13        0.08       -0.36      0.79 o 
  -3   1  13      165.10      153.09      2.58 o 
  -2   1  13      181.03      170.10      2.48 o 
  -1   1  13        2.07        1.93      0.65 o 
   0   1  13      241.11      238.46      3.70 o 
   1   1  13       49.21       47.62      1.54 o 
   2   1  13      353.28      365.51      5.55 o 
   3   1  13      223.22      225.67      3.60 o 
   4   1  13       18.95       21.10      1.35 o 
   5   1  13        0.01       -0.47      0.98 o 
 -14   2  13      275.64      293.25      6.07 o 
 -13   2  13      131.20      141.69      5.00 o 
 -12   2  13        7.02        8.22      1.57 o 
 -11   2  13      101.69      100.96      2.98 o 
 -10   2  13      110.20      109.82      3.72 o 
  -9   2  13      113.15      124.16      3.19 o 
  -8   2  13        2.40        2.60      0.92 o 
  -7   2  13       69.45       70.08      1.73 o 
  -6   2  13       54.69       50.07      1.52 o 
  -5   2  13       10.83        9.26      0.92 o 
  -4   2  13       86.18       87.56      2.02 o 
  -3   2  13       37.15       35.73      1.14 o 
  -2   2  13      305.79      291.81      3.68 o 
  -1   2  13      100.26      103.77      2.08 o 
   0   2  13        6.73        3.28      0.77 o 
   1   2  13       11.07       16.07      1.09 o 
   2   2  13       78.41       80.45      2.03 o 
   3   2  13        5.33        6.51      1.04 o 
   4   2  13       34.25       30.31      1.50 o 
   5   2  13        2.95        2.65      1.46 o 
   6   2  13        0.44        6.19      2.72 o 
 -14   3  13        1.65        2.37      2.53 o 
 -13   3  13      716.44      751.01     12.10 o 
 -12   3  13        0.06       -0.88      1.24 o 
 -11   3  13        7.05        5.15      1.33 o 
 -10   3  13      211.99      221.55      4.65 o 
  -9   3  13        2.01        2.24      1.13 o 
  -8   3  13       23.62       22.29      1.27 o 
  -7   3  13        0.43        0.32      0.73 o 
  -6   3  13       66.24       70.19      1.86 o 
  -5   3  13      592.76      583.82      7.20 o 
  -4   3  13      899.07      923.11     12.05 o 
  -3   3  13       11.55       12.62      0.86 o 
  -2   3  13       30.44       29.55      1.09 o 
  -1   3  13        0.05       -0.72      0.72 o 
   0   3  13        2.97        4.08      0.95 o 
   1   3  13        2.94        0.20      0.81 o 
   2   3  13        3.04        1.67      0.93 o 
   3   3  13       34.72       29.37      1.83 o 
   4   3  13       73.64       83.15      2.43 o 
   5   3  13        0.04       -1.02      1.02 o 
 -14   4  13      106.29      108.25      3.56 o 
 -13   4  13       55.55       57.90      2.67 o 
 -12   4  13      166.33      166.17      4.09 o 
 -11   4  13        4.79        3.63      1.30 o 
 -10   4  13       72.92       74.31      2.64 o 
  -9   4  13        0.07       -0.13      1.86 o 
  -8   4  13        7.46        7.62      1.05 o 
  -7   4  13      538.50      516.96      7.29 o 
  -6   4  13      552.20      551.60      6.88 o 
  -5   4  13      448.05      415.41      5.46 o 
  -4   4  13      401.00      404.31      4.85 o 
  -3   4  13        5.33        5.94      0.76 o 
  -2   4  13        9.74       10.80      0.95 o 
  -1   4  13        0.12       -0.46      0.75 o 
   0   4  13        0.03       -0.64      1.03 o 
   1   4  13        5.21        5.76      0.93 o 
   2   4  13        1.67       -0.37      0.88 o 
   3   4  13       11.70       11.91      1.13 o 
   4   4  13       31.51       32.90      2.44 o 
   5   4  13       85.26       93.92      2.40 o 
 -14   5  13       58.65       53.14      2.69 o 
 -13   5  13      138.22      142.43      3.93 o 
 -12   5  13      354.80      345.11     17.55 o 
 -11   5  13      215.20      218.97      4.72 o 
 -10   5  13       52.82       55.61      2.06 o 
  -9   5  13        1.47       -0.63      1.03 o 
  -8   5  13        0.07       -0.79      0.79 o 
  -7   5  13        0.01       -0.14      0.85 o 
  -6   5  13       13.21       13.22      1.01 o 
  -5   5  13        7.21        7.32      0.83 o 
  -4   5  13       10.85       10.30      0.86 o 
  -3   5  13      253.14      251.90      3.37 o 
  -2   5  13      141.85      131.54      2.45 o 
  -1   5  13      240.95      234.82      3.53 o 
   0   5  13       86.21       86.06      1.98 o 
   1   5  13       43.79       37.07      1.64 o 
   2   5  13        1.11       -0.96      0.96 o 
   3   5  13        2.92        1.05      0.99 o 
   4   5  13        0.69        2.31      1.11 o 
   5   5  13       12.73       12.93      1.49 o 
 -14   6  13      104.06      105.97      4.85 o 
 -13   6  13       75.23       87.40      4.57 o 
 -12   6  13        6.19        3.84      1.34 o 
 -11   6  13       84.62       83.24      2.61 o 
 -10   6  13        6.87        5.10      1.19 o 
  -9   6  13       83.59       86.02      3.18 o 
  -8   6  13       12.31       11.65      1.11 o 
  -7   6  13        1.32        2.16      0.91 o 
  -6   6  13       52.08       53.28      1.51 o 
  -5   6  13      175.55      170.10      3.39 o 
  -4   6  13        0.44       -0.14      0.67 o 
  -3   6  13      167.33      160.77      2.35 o 
  -2   6  13        6.59        3.68      0.81 o 
  -1   6  13      104.98      110.54      2.07 o 
   0   6  13       15.42       17.44      1.01 o 
   1   6  13       60.44       54.23      1.92 o 
   2   6  13       82.05       88.90      2.43 o 
   3   6  13       89.10       95.50      2.61 o 
   4   6  13        2.36        0.72      1.05 o 
   5   6  13       84.71       91.26      7.18 o 
 -14   7  13       29.25       18.82      4.46 o 
 -13   7  13       16.24       20.64      1.80 o 
 -12   7  13      253.09      266.25      5.75 o 
 -11   7  13       10.85       14.75      1.52 o 
 -10   7  13        0.06       -0.34      1.10 o 
  -9   7  13       30.99       27.48      1.61 o 
  -8   7  13        0.20        1.14      0.88 o 
  -7   7  13        4.40        3.52      1.03 o 
  -6   7  13       32.05       37.57      1.26 o 
  -5   7  13        0.14       -0.69      0.69 o 
  -4   7  13        2.38        0.97      0.81 o 
  -3   7  13      157.25      158.56      2.59 o 
  -2   7  13      191.33      192.14      2.90 o 
  -1   7  13       38.04       32.55      1.61 o 
   0   7  13       14.42       14.74      1.03 o 
   1   7  13        0.36       -0.12      0.90 o 
   2   7  13       26.76       28.50      1.45 o 
   3   7  13      195.69      206.50      3.92 o 
   4   7  13       76.07       84.48      2.57 o 
   5   7  13      244.74      259.22     11.14 o 
 -14   8  13        7.27        6.68      3.71 o 
 -13   8  13        1.59        0.00      1.68 o 
 -12   8  13      107.02      110.17      5.12 o 
 -11   8  13       26.52       28.07      1.80 o 
 -10   8  13       20.03       20.53      1.61 o 
  -9   8  13        4.18        4.34      1.38 o 
  -8   8  13       45.33       45.97      1.94 o 
  -7   8  13      116.39      129.29      2.72 o 
  -6   8  13       68.75       66.41      1.97 o 
  -5   8  13        5.16        4.76      0.79 o 
  -4   8  13       35.53       34.82      1.27 o 
  -3   8  13      314.31      325.92      4.55 o 
  -2   8  13      200.86      195.99      2.98 o 
  -1   8  13        5.59        6.39      0.90 o 
   0   8  13        0.38        0.60      0.83 o 
   1   8  13       66.03       73.89      2.02 o 
   2   8  13        2.13        0.10      0.97 o 
   3   8  13        3.69        2.88      1.09 o 
   4   8  13       23.44       20.73      1.82 o 
 -13   9  13       39.85       44.47      4.19 o 
 -12   9  13       20.29       17.62      1.79 o 
 -11   9  13        0.51        0.86      1.32 o 
 -10   9  13      303.15      304.93      8.66 o 
  -9   9  13       39.56       41.35      1.93 o 
  -8   9  13       70.09       68.88      2.05 o 
  -7   9  13      227.77      230.18      3.49 o 
  -6   9  13       71.26       73.64      2.35 o 
  -5   9  13       38.07       34.74      1.26 o 
  -4   9  13       39.45       40.18      1.33 o 
  -3   9  13      151.86      153.99      2.89 o 
  -2   9  13      212.39      204.71      4.15 o 
  -1   9  13        0.05       -1.32      1.32 o 
   0   9  13       93.04       90.72      2.19 o 
   1   9  13       56.75       53.14      1.84 o 
   2   9  13        9.11        7.21      1.12 o 
   3   9  13      145.70      152.11      3.00 o 
   4   9  13       26.19       29.18      2.98 o 
 -13  10  13       63.33       70.07      6.68 o 
 -12  10  13       83.33       86.24      4.49 o 
 -11  10  13       50.10       55.86      2.49 o 
 -10  10  13       14.90       15.44      1.66 o 
  -9  10  13        3.72        1.73      1.26 o 
  -8  10  13        7.25        7.26      1.07 o 
  -7  10  13       24.25       28.79      1.45 o 
  -6  10  13        7.95        9.53      1.17 o 
  -5  10  13       44.90       47.80      1.68 o 
  -4  10  13      262.01      256.64      4.43 o 
  -3  10  13        9.21        9.25      1.25 o 
  -2  10  13       55.12       52.92      1.84 o 
  -1  10  13        3.07        2.75      0.95 o 
   0  10  13       14.02       11.96      1.52 o 
   1  10  13        1.27       -0.60      1.23 o 
   2  10  13       57.50       55.47      2.57 o 
   3  10  13       16.55       18.93      1.78 o 
   4  10  13       13.49       12.13      3.22 o 
 -12  11  13        1.01        4.64      2.60 o 
 -11  11  13       30.18       32.48      3.59 o 
 -10  11  13        2.48        4.66      1.41 o 
  -9  11  13        0.85        0.01      1.09 o 
  -8  11  13        0.10       -0.39      0.97 o 
  -7  11  13       54.93       58.82      1.96 o 
  -6  11  13       44.61       42.43      1.83 o 
  -5  11  13       97.32       98.08      2.77 o 
  -4  11  13       85.75       89.63      2.30 o 
  -3  11  13      161.96      168.40      3.13 o 
  -2  11  13       15.48       16.45      1.59 o 
  -1  11  13       38.31       36.95      1.61 o 
   0  11  13       13.56       10.70      1.17 o 
   1  11  13        3.12        1.39      1.30 o 
   2  11  13        0.41       -0.47      1.30 o 
   3  11  13       25.74       28.24      2.71 o 
 -11  12  13        4.69        7.80      2.63 o 
 -10  12  13       43.28       49.09      2.44 o 
  -9  12  13        0.42        0.91      1.45 o 
  -8  12  13        9.76       10.58      1.24 o 
  -7  12  13       45.90       45.66      1.78 o 
  -6  12  13       48.67       46.70      1.94 o 
  -5  12  13       31.43       30.01      1.87 o 
  -4  12  13        9.86       12.92      1.30 o 
  -3  12  13      330.99      345.89      5.04 o 
  -2  12  13       30.04       32.08      1.57 o 
  -1  12  13      128.29      126.70      2.72 o 
   0  12  13       69.80       67.21      2.06 o 
   1  12  13       10.88       11.77      1.48 o 
   2  12  13        7.31        2.10      1.93 o 
   3  12  13        3.94        1.73      2.97 o 
 -11  13  13        5.72        4.46      3.47 o 
 -10  13  13        7.25        7.60      1.96 o 
  -9  13  13       31.07       30.15      1.82 o 
  -8  13  13      152.76      160.27      3.26 o 
  -7  13  13      101.80      106.30      2.64 o 
  -6  13  13       25.89       26.34      1.53 o 
  -5  13  13      357.02      366.13      6.69 o 
  -4  13  13       80.13       85.36      2.38 o 
  -3  13  13      215.38      236.66      3.98 o 
  -2  13  13       21.33       21.88      1.47 o 
  -1  13  13       53.72       56.45      2.03 o 
   0  13  13        0.93       -1.14      1.14 o 
   1  13  13      116.38      118.17      7.18 o 
  -9  14  13      113.30      113.12      3.54 o 
  -8  14  13      108.41      116.70      3.07 o 
  -7  14  13        3.98        2.28      1.23 o 
  -6  14  13       27.98       27.55      2.62 o 
  -5  14  13       97.41       97.86      4.30 o 
  -4  14  13      221.25      244.76      6.80 o 
  -3  14  13        0.01       -0.22      1.20 o 
  -2  14  13       61.36       68.56      2.47 o 
  -1  14  13       28.71       29.70      1.80 o 
   0  14  13       13.20       12.69      2.26 o 
   1  14  13        0.16       -0.74      2.23 o 
  -9  15  13       66.39       68.58      6.44 o 
  -8  15  13        9.94       13.02      2.72 o 
  -7  15  13        5.03        2.49      1.98 o 
  -6  15  13       91.15       99.03      3.27 o 
  -5  15  13        9.36        7.69      1.88 o 
  -4  15  13       20.86       23.14      2.51 o 
  -3  15  13       39.17       40.12      1.99 o 
  -2  15  13        0.84       -0.28      1.38 o 
  -1  15  13       37.36       33.18      3.71 o 
  -3  16  13        0.00       -2.72      2.72 o 
 -14   0  14      322.05      328.06     12.63 o 
 -13   0  14       27.19       32.36      3.02 o 
 -12   0  14        4.25        4.77      2.01 o 
 -11   0  14       75.05       76.05      5.45 o 
 -10   0  14      304.80      311.38     10.77 o 
  -9   0  14      598.53      616.27     14.02 o 
  -8   0  14       17.94       18.87      2.29 o 
  -7   0  14       58.98       63.67      2.67 o 
  -6   0  14        0.18       -0.17      1.12 o 
  -5   0  14       17.71       18.25      1.51 o 
  -4   0  14      292.17      287.87      5.86 o 
  -3   0  14       22.83       17.16      1.54 o 
  -2   0  14       98.36       93.29      4.09 o 
  -1   0  14      326.36      307.01      7.90 o 
   0   0  14      299.43      292.77      7.72 o 
   1   0  14       10.46       14.50      1.67 o 
   2   0  14      207.81      198.19      4.75 o 
   3   0  14       65.03       78.16      3.10 o 
   4   0  14        4.66        4.47      1.56 o 
 -14   1  14       36.49       38.66      2.44 o 
 -13   1  14       38.81       36.18      2.72 o 
 -12   1  14       67.86       58.18      2.48 o 
 -11   1  14       27.46       27.82      1.94 o 
 -10   1  14       47.60       51.69      2.30 o 
  -9   1  14       61.41       65.53      2.42 o 
  -8   1  14        3.83        5.37      1.24 o 
  -7   1  14        2.88        1.85      0.82 o 
  -6   1  14      147.40      142.91      2.60 o 
  -5   1  14       71.06       70.40      1.83 o 
  -4   1  14       94.88       96.01      2.06 o 
  -3   1  14      110.75      109.71      2.24 o 
  -2   1  14       10.90       12.30      1.56 o 
  -1   1  14       48.88       53.65      3.07 o 
   0   1  14      139.65      137.31      3.01 o 
   1   1  14      288.86      287.22      4.36 o 
   2   1  14        1.13        0.94      0.96 o 
   3   1  14       96.96       97.74      2.35 o 
   4   1  14        7.35        5.85      1.15 o 
   5   1  14       36.29       39.61      3.96 o 
 -14   2  14       26.31       24.51      3.47 o 
 -13   2  14      180.52      179.21      4.51 o 
 -12   2  14       45.61       47.56      2.43 o 
 -11   2  14        3.80        2.68      1.32 o 
 -10   2  14       59.79       63.56      2.44 o 
  -9   2  14        3.16        1.81      1.18 o 
  -8   2  14       80.18       82.67      2.62 o 
  -7   2  14        6.77        3.62      0.90 o 
  -6   2  14       67.49       60.78      1.73 o 
  -5   2  14      249.44      248.44      3.73 o 
  -4   2  14       23.84       20.98      1.15 o 
  -3   2  14      114.75      115.22      2.28 o 
  -2   2  14       27.99       22.74      1.51 o 
  -1   2  14        1.97        1.51      0.94 o 
   0   2  14       44.18       45.61      1.84 o 
   1   2  14       99.01      100.99      2.53 o 
   2   2  14       33.35       34.15      1.55 o 
   3   2  14        3.91        3.85      1.04 o 
   4   2  14        5.94        5.25      1.24 o 
   5   2  14       21.32       24.26      3.47 o 
 -14   3  14       45.12       44.07      5.94 o 
 -13   3  14       75.74       85.66      3.16 o 
 -12   3  14       13.63       10.89      1.60 o 
 -11   3  14       12.64       11.19      1.52 o 
 -10   3  14      115.50      112.65      3.17 o 
  -9   3  14       34.37       36.50      2.01 o 
  -8   3  14        0.10        1.42      1.15 o 
  -7   3  14      239.81      229.88      4.62 o 
  -6   3  14      280.30      256.64      3.86 o 
  -5   3  14        3.79        3.71      0.87 o 
  -4   3  14       65.46       64.36      1.73 o 
  -3   3  14       75.56       80.59      2.49 o 
  -2   3  14       10.34       11.71      1.03 o 
  -1   3  14       12.14       11.87      1.41 o 
   0   3  14        2.00        1.49      1.02 o 
   1   3  14        0.44        1.21      1.05 o 
   2   3  14       21.62       18.26      1.42 o 
   3   3  14        0.17       -0.53      1.15 o 
   4   3  14       82.65       92.37      4.61 o 
 -14   4  14       15.54       16.84      4.70 o 
 -13   4  14      261.14      270.14      5.74 o 
 -12   4  14       67.67       76.48      2.90 o 
 -11   4  14        0.20       -0.44      1.24 o 
 -10   4  14        0.48       -0.52      1.21 o 
  -9   4  14       16.35       15.26      1.64 o 
  -8   4  14       17.70       18.26      1.37 o 
  -7   4  14       27.83       24.79      1.50 o 
  -6   4  14      569.54      591.79      7.41 o 
  -5   4  14      177.52      172.83      3.15 o 
  -4   4  14       92.35       95.70      2.13 o 
  -3   4  14       38.41       38.44      2.06 o 
  -2   4  14       55.10       55.23      1.71 o 
  -1   4  14       60.19       66.69      2.46 o 
   0   4  14      129.01      129.60      2.88 o 
   1   4  14        4.51        4.85      1.16 o 
   2   4  14        1.64        0.04      1.14 o 
   3   4  14        0.42       -1.22      1.22 o 
   4   4  14        0.11       -1.72      1.72 o 
 -14   5  14       93.56       93.34      8.17 o 
 -13   5  14        9.53       12.34      1.78 o 
 -12   5  14       10.91       17.78      1.87 o 
 -11   5  14       27.53       23.51      1.88 o 
 -10   5  14       53.89       61.14      2.49 o 
  -9   5  14        0.90       -0.07      1.27 o 
  -8   5  14       47.40       45.78      1.82 o 
  -7   5  14      187.75      181.13      3.47 o 
  -6   5  14      109.52      111.65      2.32 o 
  -5   5  14      178.94      183.70      3.27 o 
  -4   5  14      107.60      107.83      2.24 o 
  -3   5  14      386.78      387.17      5.22 o 
  -2   5  14      119.91      113.75      2.35 o 
  -1   5  14       34.96       37.59      2.12 o 
   0   5  14        6.50        4.43      1.15 o 
   1   5  14       10.85        9.68      1.25 o 
   2   5  14       22.79       23.42      1.56 o 
   3   5  14       10.38       10.15      1.41 o 
   4   5  14        1.76        2.23      2.72 o 
 -14   6  14        0.66       -0.25      3.71 o 
 -13   6  14      262.91      254.11      5.50 o 
 -12   6  14       14.12       20.00      1.94 o 
 -11   6  14      503.43      502.41      8.68 o 
 -10   6  14        4.88        4.68      1.32 o 
  -9   6  14       93.93      101.62      3.06 o 
  -8   6  14      138.51      142.10      3.11 o 
  -7   6  14        2.48        1.95      1.03 o 
  -6   6  14        0.77       -0.56      0.86 o 
  -5   6  14        1.83        2.02      0.91 o 
  -4   6  14      139.72      136.51      2.38 o 
  -3   6  14       42.81       44.29      1.62 o 
  -2   6  14        7.83        6.46      1.13 o 
  -1   6  14       66.12       64.37      1.87 o 
   0   6  14        0.20       -1.02      1.02 o 
   1   6  14        4.73        5.39      1.17 o 
   2   6  14        0.00        0.07      1.12 o 
   3   6  14      167.43      178.30      3.66 o 
 -13   7  14       33.64       34.66      5.45 o 
 -12   7  14      112.54      131.26      4.56 o 
 -11   7  14       93.86       93.22      3.17 o 
 -10   7  14       40.96       41.12      2.20 o 
  -9   7  14       58.68       54.61      2.68 o 
  -8   7  14      129.26      127.81      2.97 o 
  -7   7  14        1.37        0.69      1.00 o 
  -6   7  14      246.50      252.45      4.12 o 
  -5   7  14        0.31        0.86      0.85 o 
  -4   7  14      125.91      122.83      2.51 o 
  -3   7  14       65.83       63.93      1.85 o 
  -2   7  14      623.69      642.86      7.98 o 
  -1   7  14       83.45       96.51      2.20 o 
   0   7  14        5.52        6.17      1.19 o 
   1   7  14        7.19        6.05      1.23 o 
   2   7  14       15.77       20.72      1.58 o 
   3   7  14        0.02       -1.07      1.56 o 
 -12   8  14      163.18      181.27      4.49 o 
 -11   8  14        0.98        0.77      1.47 o 
 -10   8  14        3.69        4.41      1.70 o 
  -9   8  14        7.32        8.94      1.77 o 
  -8   8  14       56.28       55.44      2.20 o 
  -7   8  14      143.99      150.91      2.95 o 
  -6   8  14       35.65       37.69      1.74 o 
  -5   8  14        7.11        7.04      0.93 o 
  -4   8  14       10.82       10.62      1.09 o 
  -3   8  14      106.24      112.21      2.44 o 
  -2   8  14       38.25       46.98      1.74 o 
  -1   8  14        9.59        9.15      1.44 o 
   0   8  14       32.67       29.97      1.68 o 
   1   8  14        1.69       -0.47      1.27 o 
   2   8  14        4.27        3.84      1.26 o 
   3   8  14       44.70       45.64      6.93 o 
 -12   9  14        4.42        7.43      3.96 o 
 -11   9  14       18.27       17.96      1.81 o 
 -10   9  14        2.66        3.85      1.36 o 
  -9   9  14        1.70        1.67      1.24 o 
  -8   9  14       63.60       63.73      2.09 o 
  -7   9  14       20.49       24.82      1.75 o 
  -6   9  14      131.23      147.30      2.92 o 
  -5   9  14        0.97        2.48      0.95 o 
  -4   9  14        0.00        0.01      0.86 o 
  -3   9  14       93.49      101.68      2.21 o 
  -2   9  14      140.98      132.54      2.67 o 
  -1   9  14       34.70       31.37      1.49 o 
   0   9  14       38.08       39.04      1.97 o 
   1   9  14       97.32      105.46      2.94 o 
   2   9  14        6.62        5.76      1.77 o 
 -12  10  14       26.17       35.16      5.20 o 
 -11  10  14        0.00       -1.43      1.43 o 
 -10  10  14       24.36       21.15      1.81 o 
  -9  10  14        3.09        2.91      1.30 o 
  -8  10  14       91.08       92.54      3.92 o 
  -7  10  14        1.38        0.91      1.13 o 
  -6  10  14      138.29      146.95      2.91 o 
  -5  10  14       66.84       68.36      2.69 o 
  -4  10  14       33.60       38.47      1.62 o 
  -3  10  14       44.35       43.97      1.74 o 
  -2  10  14       16.32       13.60      1.25 o 
  -1  10  14       45.57       47.57      2.05 o 
   0  10  14       18.97       17.50      1.73 o 
   1  10  14       14.15       14.38      1.65 o 
   2  10  14       28.64       31.69      4.21 o 
 -11  11  14        0.48       -0.44      5.20 o 
 -10  11  14       25.82       25.64      1.94 o 
  -9  11  14        0.11        1.74      1.30 o 
  -8  11  14       21.11       22.58      1.81 o 
  -7  11  14        0.00       -0.37      1.13 o 
  -6  11  14      168.08      172.24      3.25 o 
  -5  11  14       41.48       43.33      2.05 o 
  -4  11  14     1188.68     1226.62     14.12 o 
  -3  11  14      113.88      119.21      3.78 o 
  -2  11  14      164.16      175.74      3.61 o 
  -1  11  14       61.94       66.62      2.26 o 
   0  11  14        7.69        6.14      1.33 o 
   1  11  14       67.83       77.72      5.94 o 
 -11  12  14      111.10      119.09      8.17 o 
 -10  12  14       20.58       25.46      2.48 o 
  -9  12  14        0.99        1.26      1.37 o 
  -8  12  14        3.94        2.39      1.20 o 
  -7  12  14       29.17       30.14      1.77 o 
  -6  12  14        3.56        2.90      1.66 o 
  -5  12  14       19.81       17.52      1.90 o 
  -4  12  14       64.51       74.90      2.52 o 
  -3  12  14      254.21      283.31      6.84 o 
  -2  12  14        3.31        2.94      1.32 o 
  -1  12  14        8.52        8.09      1.54 o 
   0  12  14       59.73       59.21      3.05 o 
   1  12  14       13.58       12.54      2.36 o 
 -10  13  14       12.32       21.79      4.70 o 
  -9  13  14        5.92        4.11      2.07 o 
  -8  13  14        0.41        1.02      1.43 o 
  -7  13  14        0.35       -1.14      1.14 o 
  -6  13  14        5.54        4.90      1.40 o 
  -5  13  14       12.11       10.49      1.92 o 
  -4  13  14       49.00       59.20      2.34 o 
  -3  13  14      147.02      161.05      3.26 o 
  -2  13  14        5.03        3.98      1.29 o 
  -1  13  14       76.97       78.74      4.20 o 
   0  13  14        4.74        5.20      3.47 o 
  -8  14  14        0.30       -0.28      1.61 o 
  -7  14  14       65.35       68.18      3.47 o 
  -6  14  14        3.51        2.65      2.26 o 
  -5  14  14       91.88       98.86      3.85 o 
  -4  14  14       84.02       85.65      2.91 o 
  -3  14  14        0.31        0.59      1.37 o 
  -2  14  14        2.72       -0.25      3.22 o 
 -13   1  15       34.56       33.28      2.28 o 
 -12   1  15       33.24       29.65      2.03 o 
 -11   1  15       12.67       15.87      1.72 o 
 -10   1  15       58.76       57.82      2.41 o 
  -9   1  15       71.38       75.75      2.62 o 
  -8   1  15       75.13       76.43      2.67 o 
  -7   1  15       12.44        9.74      1.18 o 
  -6   1  15        0.35       -0.84      0.84 o 
  -5   1  15       31.51       30.20      1.54 o 
  -4   1  15        0.07        0.84      0.88 o 
  -3   1  15        0.03       -0.94      0.94 o 
  -2   1  15        9.50        8.29      1.40 o 
  -1   1  15      107.25      111.49      3.87 o 
   0   1  15        5.01        5.44      1.37 o 
   1   1  15      116.65      118.87      3.42 o 
   2   1  15        5.91        7.67      1.51 o 
   3   1  15       13.84       11.88      2.97 o 
 -13   2  15        0.00        0.53      1.39 o 
 -12   2  15        1.08        0.62      1.33 o 
 -11   2  15        1.41        0.17      1.37 o 
 -10   2  15       11.56        6.69      1.44 o 
  -9   2  15       51.25       55.22      2.41 o 
  -8   2  15        5.99        6.69      1.39 o 
  -7   2  15       54.69       59.28      2.04 o 
  -6   2  15      175.39      170.95      3.01 o 
  -5   2  15       70.58       83.78      2.16 o 
  -4   2  15       11.05       13.81      1.11 o 
  -3   2  15        1.37        1.63      1.01 o 
  -2   2  15        4.49        1.31      1.89 o 
  -1   2  15       15.52       17.91      1.65 o 
   0   2  15       14.19       16.61      1.60 o 
   1   2  15      298.36      311.51      5.82 o 
   2   2  15       35.72       33.41      1.81 o 
   3   2  15        5.39        5.20      2.72 o 
 -13   3  15       10.27       11.14      2.47 o 
 -12   3  15       92.00       93.46      3.17 o 
 -11   3  15        6.75        9.15      1.57 o 
 -10   3  15       38.33       37.90      2.09 o 
  -9   3  15      215.68      224.74      4.77 o 
  -8   3  15       44.82       49.14      2.28 o 
  -7   3  15      130.93      130.80      3.75 o 
  -6   3  15       49.80       52.26      1.73 o 
  -5   3  15       21.39       19.32      1.27 o 
  -4   3  15       44.30       48.67      1.66 o 
  -3   3  15       15.83       15.33      1.80 o 
  -2   3  15       14.33       12.47      1.47 o 
  -1   3  15        0.76        2.98      1.22 o 
   0   3  15      382.16      397.04      7.00 o 
   1   3  15       47.45       52.31      2.08 o 
   2   3  15       52.92       52.32      2.17 o 
   3   3  15        3.32        0.00      2.48 o 
 -13   4  15        0.63       -0.99      3.71 o 
 -12   4  15        0.02        1.19      1.42 o 
 -11   4  15        0.30       -0.92      1.20 o 
 -10   4  15       43.14       41.97      3.29 o 
  -9   4  15        5.98        6.35      1.48 o 
  -8   4  15       39.11       43.89      2.13 o 
  -7   4  15        0.87        1.34      1.11 o 
  -6   4  15       15.94       20.86      1.27 o 
  -5   4  15      164.22      171.02      3.18 o 
  -4   4  15       11.29       12.32      1.23 o 
  -3   4  15       53.03       57.34      2.05 o 
  -2   4  15      191.81      192.04      4.24 o 
  -1   4  15        1.71        0.41      1.23 o 
   0   4  15       25.47       27.71      1.65 o 
   1   4  15       39.18       42.22      1.96 o 
   2   4  15       13.96       16.36      1.83 o 
   3   4  15        0.86        0.50      2.48 o 
 -13   5  15       10.65       13.86      4.46 o 
 -12   5  15      216.84      226.62      5.13 o 
 -11   5  15        5.49        6.58      1.61 o 
 -10   5  15        1.37        1.64      1.30 o 
  -9   5  15        0.17        0.87      1.24 o 
  -8   5  15       82.12       87.68      2.82 o 
  -7   5  15       34.68       31.17      1.65 o 
  -6   5  15      139.03      143.93      2.93 o 
  -5   5  15        0.01       -0.96      0.96 o 
  -4   5  15        2.12        1.31      1.05 o 
  -3   5  15      613.65      631.19      8.79 o 
  -2   5  15       36.70       38.06      2.08 o 
  -1   5  15       58.82       58.49      2.12 o 
   0   5  15        0.78       -1.12      1.12 o 
   1   5  15       16.27       15.68      1.48 o 
   2   5  15      272.51      287.10      9.90 o 
 -13   6  15      122.79      133.45      9.16 o 
 -12   6  15      108.74      103.18      3.45 o 
 -11   6  15        6.08        7.63      1.64 o 
 -10   6  15       31.16       29.29      2.03 o 
  -9   6  15        0.41        0.55      1.30 o 
  -8   6  15      160.07      149.22      3.78 o 
  -7   6  15       53.77       48.39      2.02 o 
  -6   6  15      128.56      146.34      3.17 o 
  -5   6  15      110.54      113.87      2.57 o 
  -4   6  15       21.92       20.08      1.43 o 
  -3   6  15       37.55       35.06      1.70 o 
  -2   6  15       25.17       34.28      1.73 o 
  -1   6  15       77.89       85.96      2.49 o 
   0   6  15       13.75       13.13      1.40 o 
   1   6  15       20.04       19.63      1.57 o 
   2   6  15       75.70       68.84      3.75 o 
 -13   7  15       77.33       66.60      6.93 o 
 -12   7  15        9.50        8.91      4.21 o 
 -11   7  15        0.70        3.21      1.55 o 
 -10   7  15       53.39       59.89      2.59 o 
  -9   7  15       38.01       34.30      2.07 o 
  -8   7  15       28.84       28.70      1.66 o 
  -7   7  15       94.98       99.29      3.42 o 
  -6   7  15       88.80       98.67      2.63 o 
  -5   7  15       21.88       20.69      1.43 o 
  -4   7  15        0.39       -1.01      1.01 o 
  -3   7  15      115.20      123.84      2.92 o 
  -2   7  15       15.07       21.97      1.33 o 
  -1   7  15      229.45      238.69      4.32 o 
   0   7  15      135.33      135.56      3.50 o 
   1   7  15        6.36        2.89      1.29 o 
   2   7  15      145.41      164.58      5.64 o 
 -11   8  15       37.41       45.89      2.49 o 
 -10   8  15        0.35        0.19      1.66 o 
  -9   8  15        1.83        0.71      1.28 o 
  -8   8  15        2.58        4.15      1.22 o 
  -7   8  15       37.08       35.57      1.96 o 
  -6   8  15        9.74        9.66      1.32 o 
  -5   8  15      342.55      351.45      5.60 o 
  -4   8  15       36.62       30.04      1.67 o 
  -3   8  15       16.51       17.72      1.33 o 
  -2   8  15      291.02      313.42      4.67 o 
  -1   8  15        0.00       -1.45      1.45 o 
   0   8  15       93.64      102.86      2.79 o 
   1   8  15        8.70       12.80      2.36 o 
 -11   9  15       92.62       97.30      8.17 o 
 -10   9  15       68.72       77.20      3.27 o 
  -9   9  15        5.57        3.65      1.58 o 
  -8   9  15       39.91       37.71      2.05 o 
  -7   9  15       48.09       50.24      2.26 o 
  -6   9  15       53.34       54.15      2.63 o 
  -5   9  15        1.84        0.59      1.23 o 
  -4   9  15      215.27      211.44      4.43 o 
  -3   9  15      703.95      718.53      8.95 o 
  -2   9  15        1.93        4.49      1.18 o 
  -1   9  15      132.26      138.25      5.00 o 
   0   9  15       16.92       18.17      2.05 o 
   1   9  15       23.57       22.03      3.47 o 
 -10  10  15       63.92       67.78      4.03 o 
  -9  10  15       28.71       28.52      2.20 o 
  -8  10  15        1.68       -0.13      1.17 o 
  -7  10  15       16.33       15.94      1.59 o 
  -6  10  15        2.40        1.07      1.66 o 
  -5  10  15       21.07       25.01      2.13 o 
  -4  10  15       13.69       15.47      1.44 o 
  -3  10  15       53.85       59.03      2.26 o 
  -2  10  15      817.20      852.03     11.30 o 
  -1  10  15       78.13       77.62      2.83 o 
   0  10  15       24.08       30.38      4.09 o 
  -9  11  15       19.74       18.12      2.72 o 
  -8  11  15        3.27        4.85      1.36 o 
  -7  11  15       70.68       69.48      3.21 o 
  -6  11  15       31.42       30.12      2.72 o 
  -5  11  15       53.79       58.35      2.94 o 
  -4  11  15        7.68        6.71      1.29 o 
  -3  11  15       19.82       20.14      1.57 o 
  -2  11  15       85.18      100.99      3.44 o 
  -1  11  15       12.95       15.19      2.53 o 
  -9  12  15        0.13        1.43      1.96 o 
  -8  12  15        3.14        0.43      1.49 o 
  -7  12  15      168.99      169.37      6.24 o 
  -6  12  15       28.98       39.75      2.54 o 
  -5  12  15      105.63      109.78      3.78 o 
  -4  12  15       24.37       26.15      1.66 o 
  -3  12  15        9.12       13.43      2.05 o 
  -2  12  15        9.61       11.74      1.79 o 
  -8  13  15       41.96       39.37      5.45 o 
  -6  13  15        3.40        1.98      2.72 o 
  -5  13  15        6.21        5.85      2.85 o 
  -4  13  15      150.39      163.38      5.92 o 
 -12   0  16       45.10       34.60      3.59 o 
 -11   0  16      369.99      395.30     10.41 o 
 -10   0  16        1.55        1.51      2.01 o 
  -9   0  16       15.14       15.85      4.09 o 
  -8   0  16        0.04       -1.38      1.83 o 
  -7   0  16        0.36       -0.99      1.78 o 
  -6   0  16       26.12       26.40      2.18 o 
  -5   0  16       17.65       23.61      2.59 o 
  -4   0  16       29.02       33.19      2.79 o 
  -3   0  16        2.76        2.66      1.98 o 
  -2   0  16        9.56        7.85      2.14 o 
  -1   0  16        0.26        1.16      2.01 o 
   0   0  16      264.37      264.17      7.72 o 
 -12   1  16        0.96        0.15      1.39 o 
 -11   1  16       22.94       21.96      1.94 o 
 -10   1  16        1.80        1.31      1.34 o 
  -9   1  16       17.50       17.71      1.69 o 
  -8   1  16       57.35       53.71      2.44 o 
  -7   1  16        5.45        3.21      1.25 o 
  -6   1  16       19.61       18.90      1.85 o 
  -5   1  16      294.14      299.83      4.47 o 
  -4   1  16      126.07      119.69      3.38 o 
  -3   1  16       26.30       23.79      1.83 o 
  -2   1  16       47.92       44.16      2.27 o 
  -1   1  16      217.92      236.86      6.47 o 
   0   1  16       93.80      110.97      4.00 o 
 -12   2  16        8.07        8.36      1.73 o 
 -11   2  16        8.13        6.79      1.60 o 
 -10   2  16       82.89       87.23      4.40 o 
  -9   2  16       86.26       89.50      3.04 o 
  -8   2  16      110.47      111.65      3.24 o 
  -7   2  16       49.26       52.00      2.02 o 
  -6   2  16        0.13        0.43      1.07 o 
  -5   2  16        7.32        8.33      1.14 o 
  -4   2  16      120.17      133.73      3.02 o 
  -3   2  16        1.63       -1.26      1.26 o 
  -2   2  16       93.98       95.12      3.09 o 
  -1   2  16        4.54        7.45      1.53 o 
   0   2  16        8.46        4.60      1.53 o 
 -12   3  16       19.03       17.58      4.70 o 
 -11   3  16       18.70       17.83      1.85 o 
 -10   3  16        0.26       -1.06      1.26 o 
  -9   3  16       72.68       61.01      2.54 o 
  -8   3  16       42.44       39.74      2.75 o 
  -7   3  16       98.35       95.49      3.53 o 
  -6   3  16      307.40      303.43      4.54 o 
  -5   3  16       10.90        9.71      1.28 o 
  -4   3  16       38.16       39.13      2.40 o 
  -3   3  16        8.22        5.08      1.43 o 
  -2   3  16       24.82       26.52      1.97 o 
  -1   3  16      100.47      108.22      4.07 o 
   0   3  16       75.87       89.69      3.09 o 
 -12   4  16      161.00      171.82     10.40 o 
 -11   4  16        6.80        6.18      1.59 o 
 -10   4  16        6.80        7.00      1.48 o 
  -9   4  16       26.16       28.19      1.97 o 
  -8   4  16       32.90       33.85      2.05 o 
  -7   4  16       17.02       16.94      1.45 o 
  -6   4  16       12.76       12.55      1.27 o 
  -5   4  16       92.84      100.05      2.65 o 
  -4   4  16       45.85       58.55      2.13 o 
  -3   4  16       24.15       23.32      1.88 o 
  -2   4  16      278.42      285.97      5.67 o 
  -1   4  16        0.17        1.77      1.40 o 
   0   4  16       15.36       17.66      2.27 o 
 -12   5  16       76.79       89.87      7.92 o 
 -11   5  16       30.81       31.65      2.14 o 
 -10   5  16       36.38       40.29      2.33 o 
  -9   5  16       56.21       55.10      2.56 o 
  -8   5  16       45.16       48.81      2.89 o 
  -7   5  16      207.29      201.80      6.61 o 
  -6   5  16       17.60       17.08      1.55 o 
  -5   5  16        0.00       -0.98      1.03 o 
  -4   5  16       22.08       19.14      1.44 o 
  -3   5  16       37.25       32.83      2.17 o 
  -2   5  16        2.59        3.38      1.44 o 
  -1   5  16      187.31      207.21      6.08 o 
   0   5  16        2.18        3.45      2.60 o 
 -12   6  16       14.93       14.11      4.70 o 
 -11   6  16        0.03        0.95      3.47 o 
 -10   6  16        0.09       -0.64      1.36 o 
  -9   6  16      106.65       99.71      3.27 o 
  -8   6  16       59.96       51.96      2.50 o 
  -7   6  16      128.98      133.68      3.39 o 
  -6   6  16       77.30       78.76      3.09 o 
  -5   6  16        0.34        0.54      1.09 o 
  -4   6  16        0.21       -1.00      1.11 o 
  -3   6  16       13.24       10.77      1.37 o 
  -2   6  16       42.44       39.75      3.07 o 
  -1   6  16      222.69      236.72      5.03 o 
   0   6  16      146.52      159.69      8.67 o 
 -11   7  16      352.98      377.81     16.09 o 
 -10   7  16        2.11        2.56      1.44 o 
  -9   7  16       34.37       33.61      2.14 o 
  -8   7  16        3.24        2.92      1.42 o 
  -7   7  16        0.15       -0.26      1.44 o 
  -6   7  16        1.67        2.55      1.88 o 
  -5   7  16       16.27       15.29      1.49 o 
  -4   7  16      100.96       96.96      2.71 o 
  -3   7  16      110.35      106.79      2.82 o 
  -2   7  16      637.69      669.35     10.71 o 
  -1   7  16       65.72       72.62      3.39 o 
   0   7  16        0.01        1.24      2.97 o 
 -10   8  16        2.22        3.71      2.48 o 
  -9   8  16       58.93       59.57      2.67 o 
  -8   8  16       15.86       15.10      2.74 o 
  -7   8  16      193.50      201.82      4.01 o 
  -6   8  16       21.42       20.84      1.82 o 
  -5   8  16       17.86       19.18      1.65 o 
  -4   8  16        4.94        6.25      1.30 o 
  -3   8  16      102.54      101.77      2.79 o 
  -2   8  16       22.62       26.45      3.57 o 
  -1   8  16      120.69      149.29      8.17 o 
   0   8  16        6.36        5.16      2.26 o 
  -9   9  16       50.75       48.19      3.62 o 
  -8   9  16       28.19       26.72      2.17 o 
  -7   9  16       63.71       65.18      3.78 o 
  -6   9  16        0.18        1.60      1.54 o 
  -5   9  16      135.12      146.98      4.34 o 
  -4   9  16      192.27      198.93      4.31 o 
  -3   9  16       20.88       24.59      1.84 o 
  -9  10  16       41.70       32.68      3.71 o 
  -8  10  16        0.05       -1.07      1.69 o 
  -7  10  16       25.86       29.83      2.71 o 
  -6  10  16       31.39       33.42      2.38 o 
  -5  10  16        1.03        1.42      1.94 o 
  -4  10  16       13.61        9.64      1.55 o 
  -3  10  16       15.56       10.98      2.01 o 
  -7  11  16       49.49       55.21      5.20 o 
  -4  11  16       88.52       93.34      5.45 o 
 -10   1  17        2.38        2.00      1.52 o 
  -9   1  17       48.84       45.05      2.39 o 
  -8   1  17       23.69       18.72      1.79 o 
  -7   1  17        0.04       -1.12      1.42 o 
  -6   1  17       74.04       81.57      2.47 o 
  -5   1  17       15.42       16.83      1.93 o 
  -4   1  17      268.28      276.95      5.59 o 
  -3   1  17      103.50       93.80      3.20 o 
  -2   1  17        0.06        1.19      1.51 o 
 -10   2  17       17.11       18.66      1.91 o 
  -9   2  17       89.73       90.57      3.17 o 
  -8   2  17       16.19       13.33      1.68 o 
  -7   2  17        0.06        1.74      1.69 o 
  -6   2  17       54.76       57.07      2.13 o 
  -5   2  17        4.68        6.34      1.24 o 
  -4   2  17       22.38       27.16      3.05 o 
  -3   2  17       34.61       28.97      2.04 o 
  -2   2  17       34.54       36.72      2.55 o 
 -10   3  17        5.39        4.65      1.64 o 
  -9   3  17        0.40        1.60      2.07 o 
  -8   3  17       36.05       35.10      2.08 o 
  -7   3  17        0.45       -1.39      1.43 o 
  -6   3  17       68.19       74.89      2.77 o 
  -5   3  17       34.76       32.35      1.73 o 
  -4   3  17       27.54       24.57      1.95 o 
  -3   3  17       10.99        9.72      1.70 o 
  -2   3  17        1.07       -0.62      1.61 o 
 -10   4  17        2.86        4.22      2.20 o 
  -9   4  17        2.98        2.96      1.47 o 
  -8   4  17       87.90       88.04      3.03 o 
  -7   4  17       95.92       89.97      3.01 o 
  -6   4  17        5.23        5.88      1.44 o 
  -5   4  17        7.28        7.38      1.30 o 
  -4   4  17        5.26        5.67      1.55 o 
  -3   4  17        0.63       -1.06      1.38 o 
  -2   4  17        4.15        2.45      2.01 o 
 -10   5  17       22.71       24.66      2.97 o 
  -9   5  17       59.31       52.50      2.83 o 
  -8   5  17      235.81      228.49      5.63 o 
  -7   5  17       18.31       21.03      1.84 o 
  -6   5  17        8.21        7.94      1.97 o 
  -5   5  17        2.08        1.17      1.17 o 
  -4   5  17       16.45       16.18      1.83 o 
  -3   5  17      241.99      261.96      7.83 o 
  -2   5  17       20.58       22.08      2.68 o 
 -10   6  17       22.34       24.51      5.20 o 
  -9   6  17        7.36        8.57      2.08 o 
  -8   6  17       24.83       21.87      2.11 o 
  -7   6  17       26.63       26.32      2.20 o 
  -6   6  17       88.17       93.85      3.13 o 
  -5   6  17       43.13       40.64      1.99 o 
  -4   6  17        2.42        2.94      1.59 o 
  -3   6  17        0.79       -0.68      2.01 o 
 -10   7  17       51.74       46.55      6.19 o 
  -9   7  17       61.62       71.06      7.18 o 
  -8   7  17      257.61      280.81      8.15 o 
  -7   7  17        9.49       11.44      1.84 o 
  -6   7  17       62.08       68.51      3.07 o 
  -5   7  17       43.81       44.19      2.77 o 
  -4   7  17        5.29        4.33      1.80 o 
  -3   7  17        4.60        4.89      5.20 o 
  -7   8  17        0.74        2.51      1.83 o 
  -6   8  17        0.49        2.04      1.83 o 
  -5   8  17       18.26       18.55      4.46 o 
  -4   8  17       20.12       22.29      2.36 o 
  -7   9  17       19.06       18.32      3.47 o 
  -4   9  17       86.07       93.83      5.69 o 
  -9   0  18      152.77      173.06      7.68 o 
  -8   0  18       78.29       86.16      5.20 o 
  -7   0  18       56.43       62.64      4.46 o 
  -5   0  18       25.63       33.92      3.96 o 
  -4   0  18       37.84       33.67      3.96 o 
  -9   1  18        5.59        5.07      2.01 o 
  -8   1  18       14.04       16.89      2.18 o 
  -5   1  18        5.19        4.58      1.93 o 
  -4   1  18        0.64        1.49      1.93 o 
  -9   2  18       77.86       90.12      5.69 o 
  -8   2  18       18.38       23.93      3.59 o 
  -7   2  18        3.57        4.46      2.48 o 
  -6   2  18       13.87       19.56      3.22 o 
  -5   2  18       29.91       29.46      2.63 o 
  -4   2  18        1.66        0.00      2.48 o 
  -9   3  18        4.89        7.68      2.72 o 
  -8   3  18       39.65       39.40      2.80 o 
  -7   3  18       12.36        6.68      2.48 o 
  -6   3  18        0.01        2.85      1.66 o 
  -5   3  18        2.61        4.59      2.60 o 
  -4   3  18        4.09       -2.48      2.48 o 
  -8   4  18      260.41      277.79     10.40 o 
  -7   4  18        0.15       -1.73      2.48 o 
  -6   4  18        0.26       -2.35      2.35 o 
  -5   4  18       13.92       17.33      3.22 o 
  -7   5  18        1.61        7.18      2.72 o 
  -6   5  18        5.76        4.34      3.96 o 
                                                 
